# Supplementary material for: Molecular insights into novel environmental strains of Klebsiella quasipneumoniae harboring different antimicrobial-resistance genes
Source: Front Public Health. 2023 Jan 12;10:1068888. doi: 10.3389/fpubh.2022.1068888 (PMC9878601; doi:10.3389/fpubh.2022.1068888)
Supplement: Supplementary file 1 [file Data_Sheet_1.zip]

Archive with 2 entries (2 files):
- Supplementary File 1_BSL.docx
- Supplementary File 2.xls
