# Supplementary material for: Molecular insights into novel environmental strains of Klebsiella quasipneumoniae harboring different antimicrobial-resistance genes
Source: Front Public Health. 2023 Jan 12;10:1068888. doi: 10.3389/fpubh.2022.1068888 (PMC9878601; doi:10.3389/fpubh.2022.1068888)
Supplement: Supplementary file 1 [file Data_Sheet_1.zip › Supplementary File 2.xls]

## Sheet: Sheet1
	Klebsiella quasipneumoniae strain ATCC 700603												Klebsiella quasipneumoniae 3ke										Klebsiella quasipneumoniae 4ke										Klebsiella quasipneumoniae 5ke-2										Klebsiella quasipneumoniae 6ke
	ref_genome_contig	ref_genome_gene	ref_genome_aa_length	ref_genome_patric_id	ref_genome_locus_tag	ref_genome_gene_name	ref_genome_plfam_id	ref_genome_pgfam_id	ref_genome_function	ref_genome_start	ref_genome_end	ref_genome_strand	comp_genome_1_hit	comp_genome_1_contig	comp_genome_1_gene	comp_genome_1_aa_length	comp_genome_1_patric_id	comp_genome_1_locus_tag	comp_genome_1_gene_name	comp_genome_1_function	comp_genome_1_percent_identity	comp_genome_1_seq_coverage	comp_genome_2_hit	comp_genome_2_contig	comp_genome_2_gene	comp_genome_2_aa_length	comp_genome_2_patric_id	comp_genome_2_locus_tag	comp_genome_2_gene_name	comp_genome_2_function	comp_genome_2_percent_identity	comp_genome_2_seq_coverage	comp_genome_3_hit	comp_genome_3_contig	comp_genome_3_gene	comp_genome_3_aa_length	comp_genome_3_patric_id	comp_genome_3_locus_tag	comp_genome_3_gene_name	comp_genome_3_function	comp_genome_3_percent_identity	comp_genome_3_seq_coverage	comp_genome_4_hit	comp_genome_4_contig	comp_genome_4_gene	comp_genome_4_aa_length	comp_genome_4_patric_id	comp_genome_4_locus_tag	comp_genome_4_gene_name
	CP014071	1	106	fig|1463165.70.peg.1			PLF_570_00071079	PGF_07201805	Permease of the drug/metabolite transporter (DMT) superfamily	1	318	-	uni (->)	1463165.561.con.0032	1714	298	fig|1463165.561.peg.1714			regulatory protein	0.991	0.352	uni (->)	1463165.563.con.0003	155	298	fig|1463165.563.peg.155			Permease of the drug/metabolite transporter (DMT) superfamily	1	0.352											uni (->)	1463165.562.con.0046	1965	298	fig|1463165.562.peg.1965
	CP014071	2	168	fig|1463165.70.peg.2	AL473_00010		PLF_570_00003216	PGF_10423881	Transcriptional regulator, MarR family	400	906	+	bi (<->)	1463165.561.con.0032	1715	168	fig|1463165.561.peg.1715			Transcriptional regulator, MarR family	1	0.994	bi (<->)	1463165.563.con.0003	156	168	fig|1463165.563.peg.156			Transcriptional regulator, MarR family	0.982	0.994	bi (<->)	1463165.567.con.0146	4940	168	fig|1463165.567.peg.4940			Transcriptional regulator, MarR family	1	0.994	bi (<->)	1463165.562.con.0046	1966	168	fig|1463165.562.peg.1966
	CP014071	3	318	fig|1463165.70.peg.3	AL473_00015		PLF_570_00003923	PGF_07307868	putative membrane protein	903	1859	-	bi (<->)	1463165.561.con.0032	1716	318	fig|1463165.561.peg.1716			putative membrane protein	0.997	0.997	bi (<->)	1463165.563.con.0003	157	317	fig|1463165.563.peg.157			putative membrane protein	0.959	0.991	bi (<->)	1463165.567.con.0146	4939	318	fig|1463165.567.peg.4939			putative membrane protein	0.972	0.997	bi (<->)	1463165.562.con.0046	1967	318	fig|1463165.562.peg.1967
	CP014071	4	329	fig|1463165.70.peg.4	AL473_00020		PLF_570_00008601	PGF_00142858	hypothetical protein	2012	3001	-	bi (<->)	1463165.561.con.0032	1717	329	fig|1463165.561.peg.1717			hypothetical protein	1	0.997
	CP014071	5	826	fig|1463165.70.peg.5	AL473_00025		PLF_570_00008183	PGF_00028442	Outer membrane usher protein YehB	3014	5494	-	bi (<->)	1463165.561.con.0032	1718	826	fig|1463165.561.peg.1718			Outer membrane usher protein YehB	0.99	0.999	uni (->)	1463165.563.con.0159	4786	828	fig|1463165.563.peg.4786			Outer membrane usher protein fimD precursor	0.348	0.986	uni (->)	1463165.567.con.0112	4322	828	fig|1463165.567.peg.4322			Outer membrane usher protein fimD precursor	0.348	0.986	uni (->)	1463165.562.con.0046	1961	828	fig|1463165.562.peg.1961
	CP014071	6	227	fig|1463165.70.peg.6	AL473_00030		PLF_570_00008424	PGF_00037071	Probable fimbrial chaperone YehC	5507	6190	-	bi (<->)	1463165.561.con.0032	1719	227	fig|1463165.561.peg.1719			Probable fimbrial chaperone YehC	0.991	0.996	uni (->)	1463165.563.con.0159	4787	233	fig|1463165.563.peg.4787			FIG00731973: hypothetical protein	0.402	0.996	uni (->)	1463165.567.con.0112	4323	233	fig|1463165.567.peg.4323			FIG00731973: hypothetical protein	0.402	0.996	uni (->)	1463165.562.con.0046	1962	233	fig|1463165.562.peg.1962
	CP014071	7	180	fig|1463165.70.peg.7	AL473_00035		PLF_570_00008475	PGF_01958956	hypothetical protein	6252	6794	-	bi (<->)	1463165.561.con.0032	1720	180	fig|1463165.561.peg.1720			probable fimbrial chain protein stcA	0.989	0.994
	CP014071	8	81	fig|1463165.70.peg.8	AL473_00040		PLF_570_00007904	PGF_00175918	hypothetical protein	7141	7386	+	bi (<->)	1463165.561.con.0032	1721	81	fig|1463165.561.peg.1721			hypothetical protein	1	0.988	bi (<->)	1463165.563.con.0003	159	81	fig|1463165.563.peg.159			hypothetical protein	0.975	0.988	bi (<->)	1463165.567.con.0146	4938	81	fig|1463165.567.peg.4938			hypothetical protein	1	0.988
	CP014071	9	57	fig|1463165.70.peg.9			PLF_570_00019206	PGF_01952273	hypothetical protein	7466	7639	+	bi (<->)	1463165.561.con.0032	1722	57	fig|1463165.561.peg.1722			hypothetical protein	1	0.982											bi (<->)	1463165.567.con.0146	4937	57	fig|1463165.567.peg.4937			hypothetical protein	1	0.982
	CP014071	10	52	fig|1463165.70.peg.10			PLF_570_00007930	PGF_01958849	hypothetical protein	7735	7893	-	bi (<->)	1463165.561.con.0032	1723	52	fig|1463165.561.peg.1723			hypothetical protein	1	0.981	bi (<->)	1463165.563.con.0003	160	52	fig|1463165.563.peg.160			hypothetical protein	0.981	0.981	bi (<->)	1463165.567.con.0146	4936	52	fig|1463165.567.peg.4936			hypothetical protein	1	0.981
	CP014071	11	48	fig|1463165.70.peg.11			PLF_570_00017840	PGF_01951541	hypothetical protein	8004	8150	-	bi (<->)	1463165.561.con.0032	1724	48	fig|1463165.561.peg.1724			hypothetical protein	1	0.979	bi (<->)	1463165.563.con.0003	161	48	fig|1463165.563.peg.161			hypothetical protein	0.875	0.979	bi (<->)	1463165.567.con.0146	4935	48	fig|1463165.567.peg.4935			hypothetical protein	0.979	0.979
	CP014071	12	201	fig|1463165.70.peg.12	AL473_00050		PLF_570_00003461	PGF_00063159	Type 1 fimbriae regulatory protein FimB	8164	8769	+	bi (<->)	1463165.561.con.0032	1725	201	fig|1463165.561.peg.1725			Type 1 fimbriae regulatory protein FimB	0.995	0.995	bi (<->)	1463165.563.con.0003	162	201	fig|1463165.563.peg.162			Type 1 fimbriae regulatory protein FimB	0.995	0.995	bi (<->)	1463165.567.con.0146	4933	121	fig|1463165.567.peg.4933			Type 1 fimbriae regulatory protein FimB	0.992	0.992	bi (<->)	1463165.562.con.0046	1968	209	fig|1463165.562.peg.1968
	CP014071	13	202	fig|1463165.70.peg.13	AL473_00055		PLF_570_00003300	PGF_00063160	Type 1 fimbriae regulatory protein FimE	9224	9832	+	bi (<->)	1463165.561.con.0032	1726	202	fig|1463165.561.peg.1726			Type 1 fimbriae regulatory protein FimE	1	0.995	uni (->)	1463165.563.con.0003	162	201	fig|1463165.563.peg.162			Type 1 fimbriae regulatory protein FimB	0.554	0.905	bi (<->)	1463165.567.con.0146	4932	202	fig|1463165.567.peg.4932			Type 1 fimbriae regulatory protein FimE	1	0.995	bi (<->)	1463165.562.con.0046	1970	202	fig|1463165.562.peg.1970
	CP014071	14	182	fig|1463165.70.peg.14	AL473_00060	fimA	PLF_570_00000112	PGF_02911992	Type-1 fimbrial protein, A chain	10314	10862	+	bi (<->)	1463165.561.con.0032	1727	182	fig|1463165.561.peg.1727			Type-1 fimbrial protein, A chain	1	0.995	uni (->)	1463165.563.con.0003	164	178	fig|1463165.563.peg.164			Fimbrin-like protein FimI	0.356	0.86	bi (<->)	1463165.567.con.0146	4931	182	fig|1463165.567.peg.4931			Type-1 fimbrial protein, A chain	1	0.995	bi (<->)	1463165.562.con.0046	1972	182	fig|1463165.562.peg.1972
	CP014071	15	178	fig|1463165.70.peg.15	AL473_00065		PLF_570_00000183	PGF_00005236	Fimbrin-like protein FimI	10934	11470	+	bi (<->)	1463165.561.con.0032	1728	178	fig|1463165.561.peg.1728			Fimbrin-like protein FimI	1	0.994	bi (<->)	1463165.563.con.0003	164	178	fig|1463165.563.peg.164			Fimbrin-like protein FimI	0.989	0.994	bi (<->)	1463165.567.con.0146	4930	178	fig|1463165.567.peg.4930			Fimbrin-like protein FimI	0.994	0.994	bi (<->)	1463165.562.con.0046	1973	178	fig|1463165.562.peg.1973
	CP014071	16	241	fig|1463165.70.peg.16	AL473_00070		PLF_570_00000092	PGF_00417435	Chaperone protein FimC	11499	12224	+	bi (<->)	1463165.561.con.0032	1729	234	fig|1463165.561.peg.1729			Chaperone protein FimC	0.996	0.996	bi (<->)	1463165.563.con.0003	165	234	fig|1463165.563.peg.165			Chaperone protein FimC	0.979	0.996	bi (<->)	1463165.567.con.0146	4929	234	fig|1463165.567.peg.4929			Chaperone protein FimC	0.996	0.996	bi (<->)	1463165.562.con.0046	1974	234	fig|1463165.562.peg.1974
	CP014071	17	870	fig|1463165.70.peg.17	AL473_00075		PLF_570_00021467	PGF_00028437	Outer membrane usher protein FimD	12306	14918	+	bi (<->)	1463165.561.con.0032	1730	870	fig|1463165.561.peg.1730			Outer membrane usher protein FimD	0.999	0.999	bi (<->)	1463165.563.con.0003	166	870	fig|1463165.563.peg.166			Outer membrane usher protein FimD	0.985	0.999	bi (<->)	1463165.567.con.0146	4928	870	fig|1463165.567.peg.4928			Outer membrane usher protein FimD	0.994	0.999	bi (<->)	1463165.562.con.0046	1975	870	fig|1463165.562.peg.1975
	CP014071	18	175	fig|1463165.70.peg.18	AL473_00080		PLF_570_00000109	PGF_00037896	Protein FimF (regulates length and adhesion of type 1 fimbriae)	14929	15456	+	bi (<->)	1463165.561.con.0032	1731	175	fig|1463165.561.peg.1731			Protein FimF (regulates length and adhesion of type 1 fimbriae)	1	0.994	bi (<->)	1463165.563.con.0003	167	175	fig|1463165.563.peg.167			Protein FimF (regulates length and adhesion of type 1 fimbriae)	0.96	0.994	bi (<->)	1463165.567.con.0146	4927	175	fig|1463165.567.peg.4927			Protein FimF (regulates length and adhesion of type 1 fimbriae)	0.989	0.994	bi (<->)	1463165.562.con.0046	1976	175	fig|1463165.562.peg.1976
	CP014071	19	166	fig|1463165.70.peg.19	AL473_00085		PLF_570_00000125	PGF_00037897	Protein FimG (regulates length and adhesion of type 1 fimbriae)	15469	15969	+	bi (<->)	1463165.561.con.0032	1732	166	fig|1463165.561.peg.1732			Protein FimG (regulates length and adhesion of type 1 fimbriae)	1	0.994	bi (<->)	1463165.563.con.0003	168	166	fig|1463165.563.peg.168			Protein FimG (regulates length and adhesion of type 1 fimbriae)	0.988	0.994	bi (<->)	1463165.567.con.0146	4926	166	fig|1463165.567.peg.4926			Protein FimG (regulates length and adhesion of type 1 fimbriae)	1	0.994	bi (<->)	1463165.562.con.0046	1977	166	fig|1463165.562.peg.1977
	CP014071	20	302	fig|1463165.70.peg.20	AL473_00090		PLF_570_00000101	PGF_00037898	Protein FimH (regulates length and adhesion of type 1 fimbriae, and mediates mannose binding)	15984	16892	+	bi (<->)	1463165.561.con.0032	1733	302	fig|1463165.561.peg.1733			Protein FimH (regulates length and adhesion of type 1 fimbriae, and mediates mannose binding)	1	0.997	bi (<->)	1463165.563.con.0003	169	302	fig|1463165.563.peg.169			Protein FimH (regulates length and adhesion of type 1 fimbriae, and mediates mannose binding)	0.99	0.997	bi (<->)	1463165.567.con.0146	4925	302	fig|1463165.567.peg.4925			Protein FimH (regulates length and adhesion of type 1 fimbriae, and mediates mannose binding)	1	0.997	bi (<->)	1463165.562.con.0046	1978	302	fig|1463165.562.peg.1978
	CP014071	21	218	fig|1463165.70.peg.21	AL473_00095		PLF_570_00003617	PGF_00004785	Fimbrial adhesin	16889	17545	+	bi (<->)	1463165.561.con.0032	1734	218	fig|1463165.561.peg.1734			Fimbrial adhesin	0.991	0.995											bi (<->)	1463165.567.con.0146	4924	218	fig|1463165.567.peg.4924			Fimbrial adhesin	0.986	0.995	bi (<->)	1463165.562.con.0046	1979	470	fig|1463165.562.peg.1979
	CP014071	22	90	fig|1463165.70.peg.22	AL473_00100		PLF_570_00002776	PGF_02906072	Uncharacterized protein YjdJ, possible GNAT acetyltransferase	17623	17895	-	bi (<->)	1463165.561.con.0032	1735	90	fig|1463165.561.peg.1735			Uncharacterized protein YjdJ, possible GNAT acetyltransferase	1	0.989	bi (<->)	1463165.563.con.0003	171	90	fig|1463165.563.peg.171			Uncharacterized protein YjdJ, possible GNAT acetyltransferase	1	0.989	bi (<->)	1463165.567.con.0146	4923	90	fig|1463165.567.peg.4923			Uncharacterized protein YjdJ, possible GNAT acetyltransferase	1	0.989	bi (<->)	1463165.562.con.0046	1980	90	fig|1463165.562.peg.1980
	CP014071	23	76	fig|1463165.70.peg.23	AL473_00105		PLF_570_00002877	PGF_00065607	Uncharacterized protein YjdI	17907	18137	-	bi (<->)	1463165.561.con.0032	1736	76	fig|1463165.561.peg.1736			Uncharacterized protein YjdI	1	0.987	bi (<->)	1463165.563.con.0003	172	76	fig|1463165.563.peg.172			Uncharacterized protein YjdI	1	0.987	bi (<->)	1463165.567.con.0146	4922	76	fig|1463165.567.peg.4922			Uncharacterized protein YjdI	1	0.987	bi (<->)	1463165.562.con.0046	1981	89	fig|1463165.562.peg.1981
	CP014071	24	90	fig|1463165.70.peg.24	AL473_00110		PLF_570_00002888	PGF_00096300	Uncharacterized protein YtcA	18362	18634	+	bi (<->)	1463165.561.con.0032	1737	90	fig|1463165.561.peg.1737			Uncharacterized protein YtcA	1	0.989	bi (<->)	1463165.563.con.0003	173	90	fig|1463165.563.peg.173			Uncharacterized protein YtcA	0.989	0.989	bi (<->)	1463165.567.con.0146	4921	90	fig|1463165.567.peg.4921			Uncharacterized protein YtcA	1	0.989	bi (<->)	1463165.562.con.0046	1982	90	fig|1463165.562.peg.1982
	CP014071	25	341	fig|1463165.70.peg.25	AL473_00115		PLF_570_00002924	PGF_00014103	Inner membrane component MdtN of tripartite multidrug resistance system	18641	19666	+	bi (<->)	1463165.561.con.0032	1738	341	fig|1463165.561.peg.1738			Inner membrane component MdtN of tripartite multidrug resistance system	1	0.997	bi (<->)	1463165.563.con.0003	174	341	fig|1463165.563.peg.174			Inner membrane component MdtN of tripartite multidrug resistance system	0.994	0.997	bi (<->)	1463165.567.con.0146	4920	341	fig|1463165.567.peg.4920			Inner membrane component MdtN of tripartite multidrug resistance system	0.994	0.997	bi (<->)	1463165.562.con.0046	1983	341	fig|1463165.562.peg.1983
	CP014071	26	645	fig|1463165.70.peg.26	AL473_00120		PLF_570_00003164	PGF_00019569	Membrane fusion component MdtO of tripartite multidrug resistance system	19679	21616	+	bi (<->)	1463165.561.con.0032	1739	645	fig|1463165.561.peg.1739			Membrane fusion component MdtO of tripartite multidrug resistance system	0.995	0.998	bi (<->)	1463165.563.con.0093	3536	453	fig|1463165.563.peg.3536			Membrane fusion component MdtO of tripartite multidrug resistance system	0.967	0.996	bi (<->)	1463165.567.con.0146	4919	645	fig|1463165.567.peg.4919			Membrane fusion component MdtO of tripartite multidrug resistance system	0.992	0.998	bi (<->)	1463165.562.con.0046	1984	377	fig|1463165.562.peg.1984
	CP014071	27	482	fig|1463165.70.peg.27	AL473_00125		PLF_570_00002598	PGF_02872750	Multidrug resistance outer membrane protein MdtP	21613	23061	+	bi (<->)	1463165.561.con.0030	1652	324	fig|1463165.561.peg.1652			Multidrug resistance outer membrane protein MdtP	0.997	0.997	bi (<->)	1463165.563.con.0093	3535	482	fig|1463165.563.peg.3535			Multidrug resistance outer membrane protein MdtP	0.992	0.998	bi (<->)	1463165.567.con.0146	4918	482	fig|1463165.567.peg.4918			Multidrug resistance outer membrane protein MdtP	0.998	0.998	bi (<->)	1463165.562.con.0182	5076	482	fig|1463165.562.peg.5076
	CP014071	28	37	fig|1463165.70.peg.28			PLF_570_00116695	PGF_10479179	hypothetical protein	23153	23266	-
	CP014071	29	99	fig|1463165.70.peg.29	AL473_00130		PLF_570_00003915	PGF_00065649	Uncharacterized protein YoaC	23326	23625	-	bi (<->)	1463165.561.con.0030	1653	99	fig|1463165.561.peg.1653			Uncharacterized protein YoaC	0.99	0.99	bi (<->)	1463165.563.con.0093	3534	99	fig|1463165.563.peg.3534			Uncharacterized protein YoaC	1	0.99	bi (<->)	1463165.567.con.0125	4721	93	fig|1463165.567.peg.4721			Uncharacterized protein YoaC	0.963	0.871	bi (<->)	1463165.562.con.0182	5077	99	fig|1463165.562.peg.5077
	CP014071	30	517	fig|1463165.70.peg.30	AL473_00135		PLF_570_00000692	PGF_02158779	Di-tripeptide/cation symporter	23810	25363	-	bi (<->)	1463165.561.con.0030	1654	517	fig|1463165.561.peg.1654			Di-tripeptide/cation symporter	0.996	0.998	bi (<->)	1463165.563.con.0093	3533	517	fig|1463165.563.peg.3533			Di-tripeptide/cation symporter	0.994	0.998	bi (<->)	1463165.567.con.0125	4720	517	fig|1463165.567.peg.4720			Di-tripeptide/cation symporter	0.998	0.998	bi (<->)	1463165.562.con.0182	5078	517	fig|1463165.562.peg.5078
	CP014071	31	140	fig|1463165.70.peg.31	AL473_00140	arsC	PLF_570_00003556	PGF_08060212	Arsenate reductase (EC 1.20.4.1) glutaredoxin-coupled, glutaredoxin-like family	25835	26257	-	bi (<->)	1463165.561.con.0030	1655	140	fig|1463165.561.peg.1655			Arsenate reductase (EC 1.20.4.1) glutaredoxin-coupled, glutaredoxin-like family	0.993	0.993	bi (<->)	1463165.563.con.0093	3532	140	fig|1463165.563.peg.3532			Arsenate reductase (EC 1.20.4.1) glutaredoxin-coupled, glutaredoxin-like family	0.971	0.993	bi (<->)	1463165.567.con.0125	4719	140	fig|1463165.567.peg.4719			Arsenate reductase (EC 1.20.4.1) glutaredoxin-coupled, glutaredoxin-like family	0.993	0.993	bi (<->)	1463165.562.con.0182	5079	140	fig|1463165.562.peg.5079
	CP014071	32	430	fig|1463165.70.peg.32	AL473_00145		PLF_570_00000021	PGF_10506796	Arsenite/antimonite:H+ antiporter ArsB	26267	27559	-	bi (<->)	1463165.561.con.0030	1656	430	fig|1463165.561.peg.1656			Arsenite/antimonite:H+ antiporter ArsB	0.991	0.998											bi (<->)	1463165.567.con.0125	4718	430	fig|1463165.567.peg.4718			Arsenite/antimonite:H+ antiporter ArsB	0.993	0.998	bi (<->)	1463165.562.con.0182	5080	430	fig|1463165.562.peg.5080
	CP014071	33	109	fig|1463165.70.peg.33	AL473_00150		PLF_570_00000026	PGF_00065208	Arsenical resistance operon repressor	27611	27940	-	bi (<->)	1463165.561.con.0030	1657	109	fig|1463165.561.peg.1657			Arsenical resistance operon repressor	1	0.991	bi (<->)	1463165.563.con.0093	3529	109	fig|1463165.563.peg.3529			Arsenical resistance operon repressor	0.963	0.991	bi (<->)	1463165.567.con.0125	4717	109	fig|1463165.567.peg.4717			Arsenical resistance operon repressor	1	0.991	bi (<->)	1463165.562.con.0182	5081	109	fig|1463165.562.peg.5081
	CP014071	34	97	fig|1463165.70.peg.34	AL473_00155		PLF_570_00003765	PGF_08225224	hypothetical protein	28160	28453	+	bi (<->)	1463165.561.con.0030	1658	97	fig|1463165.561.peg.1658			hypothetical protein	1	0.99	bi (<->)	1463165.563.con.0093	3528	97	fig|1463165.563.peg.3528			hypothetical protein	0.948	0.99	bi (<->)	1463165.567.con.0125	4716	97	fig|1463165.567.peg.4716			hypothetical protein	1	0.99	bi (<->)	1463165.562.con.0182	5082	97	fig|1463165.562.peg.5082
	CP014071	35	190	fig|1463165.70.peg.35	AL473_00160		PLF_570_00004094	PGF_08225224	hypothetical protein	28472	29044	+	bi (<->)	1463165.561.con.0030	1659	190	fig|1463165.561.peg.1659			hypothetical protein	1	0.995	bi (<->)	1463165.563.con.0093	3527	190	fig|1463165.563.peg.3527			hypothetical protein	0.984	0.995	bi (<->)	1463165.567.con.0125	4715	190	fig|1463165.567.peg.4715			hypothetical protein	1	0.995	bi (<->)	1463165.562.con.0182	5083	190	fig|1463165.562.peg.5083
	CP014071	36	87	fig|1463165.70.peg.36	AL473_00165		PLF_570_00036433	PGF_02748626	hypothetical protein	29048	29311	-	bi (<->)	1463165.561.con.0030	1660	87	fig|1463165.561.peg.1660			FIG00732567: hypothetical protein	1	0.989	bi (<->)	1463165.563.con.0093	3526	87	fig|1463165.563.peg.3526			FIG00732567: hypothetical protein	0.977	0.989	bi (<->)	1463165.567.con.0125	4714	87	fig|1463165.567.peg.4714			FIG00732567: hypothetical protein	0.977	0.989
	CP014071	37	299	fig|1463165.70.peg.37	AL473_00170		PLF_570_00004317	PGF_07987589	Transcriptional regulator, LysR family	29472	30371	-	bi (<->)	1463165.561.con.0030	1661	299	fig|1463165.561.peg.1661			Transcriptional regulator, LysR family	0.997	0.997	uni (->)	1463165.563.con.0110	3975	294	fig|1463165.563.peg.3975			Transcriptional regulator Z0346, LysR family	0.33	0.969	bi (<->)	1463165.567.con.0125	4713	299	fig|1463165.567.peg.4713			Transcriptional regulator, LysR family	0.997	0.997	bi (<->)	1463165.562.con.0182	5085	299	fig|1463165.562.peg.5085
	CP014071	38	102	fig|1463165.70.peg.38	AL473_00175		PLF_570_00003837	PGF_08225224	hypothetical protein	30510	30818	+	bi (<->)	1463165.561.con.0030	1662	102	fig|1463165.561.peg.1662			hypothetical protein	0.99	0.99											bi (<->)	1463165.567.con.0125	4712	102	fig|1463165.567.peg.4712			hypothetical protein	1	0.99	bi (<->)	1463165.562.con.0182	5086	102	fig|1463165.562.peg.5086
	CP014071	39	187	fig|1463165.70.peg.39	AL473_00180		PLF_570_00003949	PGF_06716866	Uncharacterized NAD(P)H oxidoreductase, YdeQ/YrkL/YwrO family	30821	31384	+	bi (<->)	1463165.561.con.0030	1663	187	fig|1463165.561.peg.1663			Uncharacterized NAD(P)H oxidoreductase, YdeQ/YrkL/YwrO family	0.995	0.995	uni (->)	1463165.563.con.0195	5122	177	fig|1463165.563.peg.5122			Glutathione-regulated potassium-efflux system ancillary protein KefF	0.371	0.938	bi (<->)	1463165.567.con.0125	4711	187	fig|1463165.567.peg.4711			Uncharacterized NAD(P)H oxidoreductase, YdeQ/YrkL/YwrO family	0.995	0.995	bi (<->)	1463165.562.con.0182	5087	185	fig|1463165.562.peg.5087
	CP014071	40	339	fig|1463165.70.peg.40	AL473_00185		PLF_570_00003825	PGF_08113395	Uncharacterized oxidoreductase, YajO family	31405	32424	+	bi (<->)	1463165.561.con.0132	4680	228	fig|1463165.561.peg.4680			Uncharacterized oxidoreductase, YajO family	0.996	0.996	uni (->)	1463165.563.con.0006	308	324	fig|1463165.563.peg.308			NADPH dependent aldo-keto reductase => YajO	0.475	0.991	bi (<->)	1463165.567.con.0144	4900	198	fig|1463165.567.peg.4900			Uncharacterized oxidoreductase, YajO family	0.995	0.995	bi (<->)	1463165.562.con.0182	5088	339	fig|1463165.562.peg.5088
	CP014071	41	267	fig|1463165.70.peg.41	AL473_00190		PLF_570_00003552	PGF_05406020	4-carboxymuconolactone decarboxylase (EC 4.1.1.44)	32457	33260	+	bi (<->)	1463165.561.con.0031	1666	267	fig|1463165.561.peg.1666			4-carboxymuconolactone decarboxylase (EC 4.1.1.44)	0.993	0.996	bi (<->)	1463165.563.con.0093	3525	190	fig|1463165.563.peg.3525			4-carboxymuconolactone decarboxylase (EC 4.1.1.44)	0.968	0.995	bi (<->)	1463165.567.con.0144	4899	267	fig|1463165.567.peg.4899			4-carboxymuconolactone decarboxylase (EC 4.1.1.44)	1	0.996	bi (<->)	1463165.562.con.0182	5089	267	fig|1463165.562.peg.5089
	CP014071	42	305	fig|1463165.70.peg.42	AL473_00195		PLF_570_00003702	PGF_07987589	Transcriptional regulator, LysR family	33508	34425	-	bi (<->)	1463165.561.con.0031	1667	305	fig|1463165.561.peg.1667			Transcriptional regulator, LysR family	0.997	0.997	bi (<->)	1463165.563.con.0093	3524	305	fig|1463165.563.peg.3524			Transcriptional regulator, LysR family	0.99	0.997	bi (<->)	1463165.567.con.0144	4898	305	fig|1463165.567.peg.4898			Transcriptional regulator, LysR family	1	0.997	bi (<->)	1463165.562.con.0182	5090	309	fig|1463165.562.peg.5090
	CP014071	43	462	fig|1463165.70.peg.43	AL473_00200		PLF_570_00003431	PGF_09996723	Uncharacterized MFS-type transporter	34555	35943	+	bi (<->)	1463165.561.con.0031	1668	462	fig|1463165.561.peg.1668			Uncharacterized MFS-type transporter	0.996	0.998	bi (<->)	1463165.563.con.0093	3523	462	fig|1463165.563.peg.3523			Uncharacterized MFS-type transporter	0.981	0.998	bi (<->)	1463165.567.con.0144	4897	462	fig|1463165.567.peg.4897			Uncharacterized MFS-type transporter	0.998	0.998	bi (<->)	1463165.562.con.0182	5091	462	fig|1463165.562.peg.5091
	CP014071	44	237	fig|1463165.70.peg.44	AL473_00210		PLF_570_00003945	PGF_03310415	Uncharacterized lipoprotein YgeR	36265	36978	-	bi (<->)	1463165.561.con.0031	1669	237	fig|1463165.561.peg.1669			Uncharacterized lipoprotein YgeR	1	0.996	bi (<->)	1463165.563.con.0093	3522	237	fig|1463165.563.peg.3522			Uncharacterized lipoprotein YgeR	0.996	0.996	bi (<->)	1463165.567.con.0144	4896	237	fig|1463165.567.peg.4896			Uncharacterized lipoprotein YgeR	1	0.996	bi (<->)	1463165.562.con.0182	5092	237	fig|1463165.562.peg.5092
	CP014071	45	184	fig|1463165.70.peg.45	AL473_00215		PLF_570_00002569	PGF_00015735	Isopentenyl-diphosphate Delta-isomerase (EC 5.3.3.2)	37292	37846	+	bi (<->)	1463165.561.con.0031	1671	184	fig|1463165.561.peg.1671			Isopentenyl-diphosphate Delta-isomerase (EC 5.3.3.2)	1	0.995	bi (<->)	1463165.563.con.0093	3521	184	fig|1463165.563.peg.3521			Isopentenyl-diphosphate Delta-isomerase (EC 5.3.3.2)	0.984	0.995	bi (<->)	1463165.567.con.0144	4895	184	fig|1463165.567.peg.4895			Isopentenyl-diphosphate Delta-isomerase (EC 5.3.3.2)	1	0.995	bi (<->)	1463165.562.con.0182	5094	184	fig|1463165.562.peg.5094
	CP014071	46	505	fig|1463165.70.peg.46	AL473_00220	lysS	PLF_570_00000014	PGF_00710545	Lysyl-tRNA synthetase (class II) (EC 6.1.1.6)	38093	39610	-	bi (<->)	1463165.561.con.0031	1672	505	fig|1463165.561.peg.1672			Lysyl-tRNA synthetase (class II) (EC 6.1.1.6)	0.998	0.998	bi (<->)	1463165.563.con.0093	3520	505	fig|1463165.563.peg.3520			Lysyl-tRNA synthetase (class II) (EC 6.1.1.6)	0.996	0.998	bi (<->)	1463165.567.con.0144	4894	505	fig|1463165.567.peg.4894			Lysyl-tRNA synthetase (class II) (EC 6.1.1.6)	0.998	0.998	bi (<->)	1463165.562.con.0068	2731	401	fig|1463165.562.peg.2731
	CP014071	47	365	fig|1463165.70.peg.47	AL473_00225	prfB	PLF_570_00001473	PGF_00696203	Peptide chain release factor 2 @ programmed frameshift-containing	39620	40718	-	bi (<->)	1463165.561.con.0031	1673	293	fig|1463165.561.peg.1673			Peptide chain release factor 2 @ programmed frameshift-containing	1	0.997	bi (<->)	1463165.563.con.0093	3519	293	fig|1463165.563.peg.3519			Peptide chain release factor 2 @ programmed frameshift-containing	0.997	0.997	bi (<->)	1463165.567.con.0144	4893	293	fig|1463165.567.peg.4893			Peptide chain release factor 2 @ programmed frameshift-containing	1	0.997	bi (<->)	1463165.562.con.0068	2730	320	fig|1463165.562.peg.2730
	CP014071	48	577	fig|1463165.70.peg.48	AL473_00230		PLF_570_00000624	PGF_07058357	Single-stranded-DNA-specific exonuclease RecJ	40804	42537	-	bi (<->)	1463165.561.con.0031	1674	577	fig|1463165.561.peg.1674			Single-stranded-DNA-specific exonuclease RecJ	1	0.998	bi (<->)	1463165.563.con.0093	3518	577	fig|1463165.563.peg.3518			Single-stranded-DNA-specific exonuclease RecJ	0.998	0.998	bi (<->)	1463165.567.con.0144	4892	577	fig|1463165.567.peg.4892			Single-stranded-DNA-specific exonuclease RecJ	1	0.998	bi (<->)	1463165.562.con.0068	2729	577	fig|1463165.562.peg.2729
	CP014071	49	237	fig|1463165.70.peg.49	AL473_00235		PLF_570_00116947	PGF_00924816	Thiol:disulfide interchange protein DsbC	42543	43256	-	bi (<->)	1463165.561.con.0031	1675	237	fig|1463165.561.peg.1675			Thiol:disulfide interchange protein DsbC	1	0.996	bi (<->)	1463165.563.con.0093	3517	237	fig|1463165.563.peg.3517			Thiol:disulfide interchange protein DsbC	0.996	0.996	bi (<->)	1463165.567.con.0144	4891	237	fig|1463165.567.peg.4891			Thiol:disulfide interchange protein DsbC	0.996	0.996	bi (<->)	1463165.562.con.0068	2728	237	fig|1463165.562.peg.2728
	CP014071	50	298	fig|1463165.70.peg.50	AL473_00240	xerD	PLF_570_00000970	PGF_00052943	Site-specific tyrosine recombinase XerD	43279	44175	-	bi (<->)	1463165.561.con.0031	1676	298	fig|1463165.561.peg.1676			Site-specific tyrosine recombinase XerD	1	0.997	bi (<->)	1463165.563.con.0093	3516	298	fig|1463165.563.peg.3516			Site-specific tyrosine recombinase XerD	0.997	0.997	bi (<->)	1463165.567.con.0144	4890	298	fig|1463165.567.peg.4890			Site-specific tyrosine recombinase XerD	1	0.997	bi (<->)	1463165.562.con.0068	2727	298	fig|1463165.562.peg.2727
	CP014071	51	173	fig|1463165.70.peg.51	AL473_00245		PLF_570_00002064	PGF_00005921	Flavodoxin 2	44276	44797	+	bi (<->)	1463165.561.con.0031	1677	173	fig|1463165.561.peg.1677			Flavodoxin 2	0.988	0.994	bi (<->)	1463165.563.con.0093	3515	173	fig|1463165.563.peg.3515			Flavodoxin 2	1	0.994	bi (<->)	1463165.567.con.0144	4889	173	fig|1463165.567.peg.4889			Flavodoxin 2	1	0.994	bi (<->)	1463165.562.con.0068	2726	173	fig|1463165.562.peg.2726
	CP014071	52	136	fig|1463165.70.peg.52	AL473_00250		PLF_570_00002178	PGF_00041555	Putative inner membrane protein	44804	45214	-	bi (<->)	1463165.561.con.0031	1678	136	fig|1463165.561.peg.1678			Putative inner membrane protein	1	0.993	bi (<->)	1463165.563.con.0093	3514	136	fig|1463165.563.peg.3514			Putative inner membrane protein	0.985	0.993	bi (<->)	1463165.567.con.0144	4888	136	fig|1463165.567.peg.4888			Putative inner membrane protein	1	0.993	bi (<->)	1463165.562.con.0068	2725	136	fig|1463165.562.peg.2725
	CP014071	53	88	fig|1463165.70.peg.53	AL473_00255		PLF_570_00002491	PGF_02069837	Succinate dehydrogenase flavin-adding protein, antitoxin of CptAB toxin-antitoxin	45195	45461	-	bi (<->)	1463165.561.con.0031	1679	88	fig|1463165.561.peg.1679			Succinate dehydrogenase flavin-adding protein, antitoxin of CptAB toxin-antitoxin	0.989	0.989	bi (<->)	1463165.563.con.0093	3513	88	fig|1463165.563.peg.3513			Succinate dehydrogenase flavin-adding protein, antitoxin of CptAB toxin-antitoxin	1	0.989	bi (<->)	1463165.567.con.0144	4887	88	fig|1463165.567.peg.4887			Succinate dehydrogenase flavin-adding protein, antitoxin of CptAB toxin-antitoxin	1	0.989	bi (<->)	1463165.562.con.0068	2724	88	fig|1463165.562.peg.2724
	CP014071	54	327	fig|1463165.70.peg.54	AL473_00260		PLF_570_00000378	PGF_00006100	tRNA-modifying protein YgfZ	45707	46690	+	bi (<->)	1463165.561.con.0031	1681	327	fig|1463165.561.peg.1681			tRNA-modifying protein YgfZ	1	0.997	bi (<->)	1463165.563.con.0093	3511	327	fig|1463165.563.peg.3511			tRNA-modifying protein YgfZ	0.994	0.994	bi (<->)	1463165.567.con.0144	4885	327	fig|1463165.567.peg.4885			tRNA-modifying protein YgfZ	0.975	0.994	bi (<->)	1463165.562.con.0068	2723	327	fig|1463165.562.peg.2723
	CP014071	55	219	fig|1463165.70.peg.55	AL473_00265		PLF_570_00001710	PGF_00002592	FIG01964566: Predicted membrane protein, hemolysin III homolog	46847	47506	-	bi (<->)	1463165.561.con.0031	1682	219	fig|1463165.561.peg.1682			FIG01964566: Predicted membrane protein, hemolysin III homolog	1	0.995	bi (<->)	1463165.563.con.0093	3510	219	fig|1463165.563.peg.3510			FIG01964566: Predicted membrane protein, hemolysin III homolog	0.995	0.995	bi (<->)	1463165.567.con.0144	4884	219	fig|1463165.567.peg.4884			FIG01964566: Predicted membrane protein, hemolysin III homolog	1	0.995	bi (<->)	1463165.562.con.0068	2722	219	fig|1463165.562.peg.2722
	CP014071	56	103	fig|1463165.70.peg.56	AL473_00270		PLF_570_00002954	PGF_00046613	RNA-binding domain protein	47669	47980	-	bi (<->)	1463165.561.con.0031	1683	103	fig|1463165.561.peg.1683			RNA-binding domain protein	1	0.99	bi (<->)	1463165.563.con.0093	3509	103	fig|1463165.563.peg.3509			RNA-binding domain protein	0.951	0.99	bi (<->)	1463165.567.con.0144	4883	103	fig|1463165.567.peg.4883			RNA-binding domain protein	0.981	0.99	bi (<->)	1463165.562.con.0068	2721	103	fig|1463165.562.peg.2721
	CP014071	57	242	fig|1463165.70.peg.57	AL473_00275		PLF_570_00002153	PGF_09655255	Transcriptional regulator, RpiR family	48030	48758	+	bi (<->)	1463165.561.con.0031	1684	242	fig|1463165.561.peg.1684			Transcriptional regulator, RpiR family	1	0.996	bi (<->)	1463165.563.con.0093	3508	251	fig|1463165.563.peg.3508			Transcriptional regulator, RpiR family	0.983	0.96	bi (<->)	1463165.567.con.0144	4882	251	fig|1463165.567.peg.4882			Transcriptional regulator, RpiR family	1	0.96	bi (<->)	1463165.562.con.0068	2720	242	fig|1463165.562.peg.2720
	CP014071	58	477	fig|1463165.70.peg.58	AL473_00280		PLF_570_00001990	PGF_08148954	6-phospho-beta-glucosidase (EC 3.2.1.86)	48877	50310	+	bi (<->)	1463165.561.con.0031	1685	477	fig|1463165.561.peg.1685			6-phospho-beta-glucosidase (EC 3.2.1.86)	0.998	0.998	bi (<->)	1463165.563.con.0093	3507	477	fig|1463165.563.peg.3507			6-phospho-beta-glucosidase (EC 3.2.1.86)	0.992	0.998	uni (->)	1463165.567.con.0016	1192	476	fig|1463165.567.peg.1192			6-phospho-beta-glucosidase (EC 3.2.1.86)	0.657	0.983	bi (<->)	1463165.562.con.0068	2719	477	fig|1463165.562.peg.2719
	CP014071	59	38	fig|1463165.70.peg.59			PLF_570_00013055	PGF_01949613	hypothetical protein	50311	50427	+	bi (<->)	1463165.561.con.0031	1686	38	fig|1463165.561.peg.1686			hypothetical protein	1	0.974	bi (<->)	1463165.563.con.0093	3506	38	fig|1463165.563.peg.3506			hypothetical protein	0.974	0.974	bi (<->)	1463165.567.con.0035	1687	38	fig|1463165.567.peg.1687			hypothetical protein	1	0.974
	CP014071	60	119	fig|1463165.70.peg.60	AL473_00285		PLF_570_00003908	PGF_00055288	Suppression of copper sensitivity: putative copper binding protein ScsA	50435	50794	+	bi (<->)	1463165.561.con.0031	1687	119	fig|1463165.561.peg.1687			Suppression of copper sensitivity: putative copper binding protein ScsA	0.992	0.992	bi (<->)	1463165.563.con.0093	3505	119	fig|1463165.563.peg.3505			Suppression of copper sensitivity: putative copper binding protein ScsA	0.975	0.992	bi (<->)	1463165.567.con.0035	1688	119	fig|1463165.567.peg.1688			Suppression of copper sensitivity: putative copper binding protein ScsA	0.992	0.992	bi (<->)	1463165.562.con.0068	2718	119	fig|1463165.562.peg.2718
	CP014071	61	669	fig|1463165.70.peg.61	AL473_00290		PLF_570_00003455	PGF_00020062	Membrane protein, suppressor for copper-sensitivity ScsB	50844	52853	+	bi (<->)	1463165.561.con.0031	1688	672	fig|1463165.561.peg.1688			Membrane protein, suppressor for copper-sensitivity ScsB	0.994	0.999	bi (<->)	1463165.563.con.0093	3504	669	fig|1463165.563.peg.3504			Membrane protein, suppressor for copper-sensitivity ScsB	0.957	0.999	bi (<->)	1463165.567.con.0035	1689	669	fig|1463165.567.peg.1689			Membrane protein, suppressor for copper-sensitivity ScsB	0.994	0.999	bi (<->)	1463165.562.con.0068	2717	669	fig|1463165.562.peg.2717
	CP014071	62	203	fig|1463165.70.peg.62	AL473_00295		PLF_570_00003496	PGF_00050223	Secreted protein, suppressor for copper-sensitivity ScsC	52855	53466	+	bi (<->)	1463165.561.con.0031	1689	203	fig|1463165.561.peg.1689			Secreted protein, suppressor for copper-sensitivity ScsC	0.995	0.995	bi (<->)	1463165.563.con.0093	3503	203	fig|1463165.563.peg.3503			Secreted protein, suppressor for copper-sensitivity ScsC	0.961	0.995	bi (<->)	1463165.567.con.0035	1690	203	fig|1463165.567.peg.1690			Secreted protein, suppressor for copper-sensitivity ScsC	0.995	0.995	bi (<->)	1463165.562.con.0068	2716	203	fig|1463165.562.peg.2716
	CP014071	63	167	fig|1463165.70.peg.63	AL473_00300		PLF_570_00002113	PGF_05550414	Membrane protein, suppressor for copper-sensitivity ScsD	53456	53959	+	bi (<->)	1463165.561.con.0031	1690	167	fig|1463165.561.peg.1690			Membrane protein, suppressor for copper-sensitivity ScsD	1	0.994	bi (<->)	1463165.563.con.0093	3502	167	fig|1463165.563.peg.3502			Membrane protein, suppressor for copper-sensitivity ScsD	0.97	0.994	bi (<->)	1463165.567.con.0035	1691	167	fig|1463165.567.peg.1691			Membrane protein, suppressor for copper-sensitivity ScsD	1	0.994	bi (<->)	1463165.562.con.0068	2715	167	fig|1463165.562.peg.2715
	CP014071	64	247	fig|1463165.70.peg.64	AL473_00305		PLF_570_00000756	PGF_10532194	Oxidoreductase, short-chain dehydrogenase/reductase family	54154	54897	-	bi (<->)	1463165.561.con.0031	1691	247	fig|1463165.561.peg.1691			Oxidoreductase, short-chain dehydrogenase/reductase family	0.992	0.996	bi (<->)	1463165.563.con.0093	3501	247	fig|1463165.563.peg.3501			Oxidoreductase, short-chain dehydrogenase/reductase family	0.98	0.996	bi (<->)	1463165.567.con.0035	1692	247	fig|1463165.567.peg.1692			Oxidoreductase, short-chain dehydrogenase/reductase family	0.996	0.996	bi (<->)	1463165.562.con.0012	491	247	fig|1463165.562.peg.491
	CP014071	65	957	fig|1463165.70.peg.65	AL473_00310		PLF_570_00000215	PGF_00008773	Glycine dehydrogenase [decarboxylating] (glycine cleavage system P protein) (EC 1.4.4.2)	54959	57832	-	bi (<->)	1463165.561.con.0031	1692	957	fig|1463165.561.peg.1692			Glycine dehydrogenase [decarboxylating] (glycine cleavage system P protein) (EC 1.4.4.2)	0.999	0.999	bi (<->)	1463165.563.con.0093	3500	957	fig|1463165.563.peg.3500			Glycine dehydrogenase [decarboxylating] (glycine cleavage system P protein) (EC 1.4.4.2)	0.995	0.999	bi (<->)	1463165.567.con.0035	1693	957	fig|1463165.567.peg.1693			Glycine dehydrogenase [decarboxylating] (glycine cleavage system P protein) (EC 1.4.4.2)	0.998	0.999	bi (<->)	1463165.562.con.0012	492	957	fig|1463165.562.peg.492
	CP014071	66	129	fig|1463165.70.peg.66	AL473_00315	gcvH	PLF_570_00002079	PGF_01674551	Glycine cleavage system H protein	57978	58367	-	bi (<->)	1463165.561.con.0031	1693	129	fig|1463165.561.peg.1693			Glycine cleavage system H protein	1	0.992	bi (<->)	1463165.563.con.0093	3499	129	fig|1463165.563.peg.3499			Glycine cleavage system H protein	0.992	0.992	bi (<->)	1463165.567.con.0035	1694	129	fig|1463165.567.peg.1694			Glycine cleavage system H protein	1	0.992	bi (<->)	1463165.562.con.0012	493	129	fig|1463165.562.peg.493
	CP014071	67	364	fig|1463165.70.peg.67	AL473_00320	gcvT	PLF_570_00001319	PGF_00053770	Aminomethyltransferase (glycine cleavage system T protein) (EC 2.1.2.10)	58392	59486	-	bi (<->)	1463165.561.con.0031	1694	364	fig|1463165.561.peg.1694			Aminomethyltransferase (glycine cleavage system T protein) (EC 2.1.2.10)	1	0.997	bi (<->)	1463165.563.con.0093	3498	364	fig|1463165.563.peg.3498			Aminomethyltransferase (glycine cleavage system T protein) (EC 2.1.2.10)	1	0.997	bi (<->)	1463165.567.con.0035	1695	364	fig|1463165.567.peg.1695			Aminomethyltransferase (glycine cleavage system T protein) (EC 2.1.2.10)	1	0.997	bi (<->)	1463165.562.con.0012	494	364	fig|1463165.562.peg.494
	CP014071	68	400	fig|1463165.70.peg.68	AL473_00325		PLF_570_00082032	PGF_07800768	2-polyprenylphenol hydroxylase	59910	61112	-	bi (<->)	1463165.561.con.0031	1695	400	fig|1463165.561.peg.1695			2-polyprenylphenol hydroxylase	0.995	0.998	bi (<->)	1463165.563.con.0093	3497	400	fig|1463165.563.peg.3497			2-polyprenylphenol hydroxylase	0.983	0.998	bi (<->)	1463165.567.con.0035	1696	400	fig|1463165.567.peg.1696			2-polyprenylphenol hydroxylase	1	0.998	bi (<->)	1463165.562.con.0012	495	400	fig|1463165.562.peg.495
	CP014071	69	392	fig|1463165.70.peg.69	AL473_00330		PLF_570_00002685	PGF_03006190	2-polyprenyl-6-methoxyphenol hydroxylase	61123	62301	-	bi (<->)	1463165.561.con.0031	1696	392	fig|1463165.561.peg.1696			2-polyprenyl-6-methoxyphenol hydroxylase	0.992	0.997	bi (<->)	1463165.563.con.0093	3496	392	fig|1463165.563.peg.3496			2-polyprenyl-6-methoxyphenol hydroxylase	0.974	0.997	bi (<->)	1463165.567.con.0035	1697	392	fig|1463165.567.peg.1697			2-polyprenyl-6-methoxyphenol hydroxylase	0.985	0.997	bi (<->)	1463165.562.con.0012	496	392	fig|1463165.562.peg.496
	CP014071	70	438	fig|1463165.70.peg.70	AL473_00335		PLF_570_00002258	PGF_00066867	Xaa-Pro aminopeptidase (EC 3.4.11.9)	62298	63614	-	bi (<->)	1463165.561.con.0031	1697	438	fig|1463165.561.peg.1697			Xaa-Pro aminopeptidase (EC 3.4.11.9)	0.998	0.998	bi (<->)	1463165.563.con.0093	3495	438	fig|1463165.563.peg.3495			Xaa-Pro aminopeptidase (EC 3.4.11.9)	1	0.998	bi (<->)	1463165.567.con.0035	1698	438	fig|1463165.567.peg.1698			Xaa-Pro aminopeptidase (EC 3.4.11.9)	0.995	0.998	bi (<->)	1463165.562.con.0012	497	438	fig|1463165.562.peg.497
	CP014071	71	194	fig|1463165.70.peg.71	AL473_00340		PLF_570_00001575	PGF_00064220	UPF0149 exported protein YgfB	63638	64222	-	bi (<->)	1463165.561.con.0031	1698	194	fig|1463165.561.peg.1698			UPF0149 exported protein YgfB	1	0.995	bi (<->)	1463165.563.con.0093	3494	194	fig|1463165.563.peg.3494			UPF0149 exported protein YgfB	1	0.995	bi (<->)	1463165.567.con.0035	1699	194	fig|1463165.567.peg.1699			UPF0149 exported protein YgfB	1	0.995	bi (<->)	1463165.562.con.0012	498	194	fig|1463165.562.peg.498
	CP014071	72	109	fig|1463165.70.peg.72	AL473_00345		PLF_570_00002262	PGF_06833427	Z-ring-associated protein ZapA	64383	64712	+	bi (<->)	1463165.561.con.0031	1699	109	fig|1463165.561.peg.1699			Z-ring-associated protein ZapA	1	0.991	bi (<->)	1463165.563.con.0093	3493	109	fig|1463165.563.peg.3493			Z-ring-associated protein ZapA	1	0.991	bi (<->)	1463165.567.con.0035	1700	109	fig|1463165.567.peg.1700			Z-ring-associated protein ZapA	1	0.991	bi (<->)	1463165.562.con.0012	499	109	fig|1463165.562.peg.499
	CP014071	73	198	fig|1463165.70.peg.73	AL473_00355		PLF_570_00001300	PGF_04457297	5-formyltetrahydrofolate cyclo-ligase (EC 6.3.3.2)	65037	65633	+	bi (<->)	1463165.561.con.0031	1700	198	fig|1463165.561.peg.1700			5-formyltetrahydrofolate cyclo-ligase (EC 6.3.3.2)	0.995	0.995	bi (<->)	1463165.563.con.0093	3492	198	fig|1463165.563.peg.3492			5-formyltetrahydrofolate cyclo-ligase (EC 6.3.3.2)	0.995	0.995	bi (<->)	1463165.567.con.0035	1701	198	fig|1463165.567.peg.1701			5-formyltetrahydrofolate cyclo-ligase (EC 6.3.3.2)	0.995	0.995	bi (<->)	1463165.562.con.0012	500	198	fig|1463165.562.peg.500
	CP014071	74	410	fig|1463165.70.peg.74	AL473_00360		PLF_570_00001680	PGF_00012987	D-3-phosphoglycerate dehydrogenase (EC 1.1.1.95)	65717	66949	-	bi (<->)	1463165.561.con.0031	1701	410	fig|1463165.561.peg.1701			D-3-phosphoglycerate dehydrogenase (EC 1.1.1.95)	0.998	0.998	bi (<->)	1463165.563.con.0093	3491	410	fig|1463165.563.peg.3491			D-3-phosphoglycerate dehydrogenase (EC 1.1.1.95)	0.993	0.998	bi (<->)	1463165.567.con.0035	1702	410	fig|1463165.567.peg.1702			D-3-phosphoglycerate dehydrogenase (EC 1.1.1.95)	0.998	0.998	bi (<->)	1463165.562.con.0012	501	410	fig|1463165.562.peg.501
	CP014071	75	45	fig|1463165.70.peg.75			PLF_570_00004044	PGF_10502139	hypothetical protein	66981	67118	+	bi (<->)	1463165.561.con.0031	1702	45	fig|1463165.561.peg.1702			FIG00731992: hypothetical protein	1	0.978	bi (<->)	1463165.563.con.0093	3490	45	fig|1463165.563.peg.3490			FIG00731992: hypothetical protein	1	0.978	bi (<->)	1463165.567.con.0035	1703	45	fig|1463165.567.peg.1703			FIG00731992: hypothetical protein	1	0.978	bi (<->)	1463165.562.con.0012	502	45	fig|1463165.562.peg.502
	CP014071	76	219	fig|1463165.70.peg.76	AL473_00365		PLF_570_00002443	PGF_05657253	Ribose-5-phosphate isomerase A (EC 5.3.1.6)	67219	67878	-	bi (<->)	1463165.561.con.0031	1703	219	fig|1463165.561.peg.1703			Ribose-5-phosphate isomerase A (EC 5.3.1.6)	0.995	0.995	bi (<->)	1463165.563.con.0093	3489	219	fig|1463165.563.peg.3489			Ribose-5-phosphate isomerase A (EC 5.3.1.6)	1	0.995	bi (<->)	1463165.567.con.0035	1704	219	fig|1463165.567.peg.1704			Ribose-5-phosphate isomerase A (EC 5.3.1.6)	1	0.995	bi (<->)	1463165.562.con.0012	503	219	fig|1463165.562.peg.503
	CP014071	77	297	fig|1463165.70.peg.77	AL473_00370		PLF_570_00001343	PGF_05946087	Transcriptional regulator ArgP, LysR family	68046	68939	+	bi (<->)	1463165.561.con.0031	1704	297	fig|1463165.561.peg.1704			Transcriptional regulator ArgP, LysR family	1	0.997	bi (<->)	1463165.563.con.0093	3488	297	fig|1463165.563.peg.3488			Transcriptional regulator ArgP, LysR family	0.997	0.997	bi (<->)	1463165.567.con.0035	1705	297	fig|1463165.567.peg.1705			Transcriptional regulator ArgP, LysR family	1	0.997	bi (<->)	1463165.562.con.0012	504	297	fig|1463165.562.peg.504
	CP014071	78	255	fig|1463165.70.peg.78	AL473_00375		PLF_570_00001829	PGF_00038363	Protein of unknown function DUF541	68994	69761	-	bi (<->)	1463165.561.con.0031	1705	255	fig|1463165.561.peg.1705			Protein of unknown function DUF541	1	0.996	bi (<->)	1463165.563.con.0093	3487	252	fig|1463165.563.peg.3487			Protein of unknown function DUF541	1	0.921	bi (<->)	1463165.567.con.0035	1706	255	fig|1463165.567.peg.1706			Protein of unknown function DUF541	1	0.996	bi (<->)	1463165.562.con.0012	505	255	fig|1463165.562.peg.505
	CP014071	79	211	fig|1463165.70.peg.79	AL473_00380		PLF_570_00116068	PGF_03138644	Arginine exporter protein ArgO	69851	70486	-	bi (<->)	1463165.561.con.0031	1706	211	fig|1463165.561.peg.1706			Arginine exporter protein ArgO	0.995	0.995	bi (<->)	1463165.563.con.0093	3486	211	fig|1463165.563.peg.3486			Arginine exporter protein ArgO	0.986	0.995	bi (<->)	1463165.567.con.0035	1707	211	fig|1463165.567.peg.1707			Arginine exporter protein ArgO	1	0.995	bi (<->)	1463165.562.con.0012	506	211	fig|1463165.562.peg.506
	CP014071	80	285	fig|1463165.70.peg.80	AL473_00385		PLF_570_00001495	PGF_01709666	Protein involved in stability of MscS mechanosensitive channel	70638	71495	-	bi (<->)	1463165.561.con.0031	1707	285	fig|1463165.561.peg.1707			Protein involved in stability of MscS mechanosensitive channel	0.996	0.996	bi (<->)	1463165.563.con.0093	3485	285	fig|1463165.563.peg.3485			Protein involved in stability of MscS mechanosensitive channel	0.982	0.996	bi (<->)	1463165.567.con.0035	1708	285	fig|1463165.567.peg.1708			Protein involved in stability of MscS mechanosensitive channel	0.996	0.996	bi (<->)	1463165.562.con.0012	507	285	fig|1463165.562.peg.507
	CP014071	81	359	fig|1463165.70.peg.81	AL473_00390		PLF_570_00002553	PGF_10143857	Fructose-bisphosphate aldolase class II (EC 4.1.2.13)	71686	72765	-	bi (<->)	1463165.561.con.0031	1708	359	fig|1463165.561.peg.1708			Fructose-bisphosphate aldolase class II (EC 4.1.2.13)	1	0.997	bi (<->)	1463165.563.con.0093	3484	359	fig|1463165.563.peg.3484			Fructose-bisphosphate aldolase class II (EC 4.1.2.13)	0.997	0.997	bi (<->)	1463165.567.con.0035	1709	359	fig|1463165.567.peg.1709			Fructose-bisphosphate aldolase class II (EC 4.1.2.13)	1	0.997	bi (<->)	1463165.562.con.0012	508	359	fig|1463165.562.peg.508
	CP014071	82	387	fig|1463165.70.peg.82	AL473_00395		PLF_570_00001480	PGF_02277678	Phosphoglycerate kinase (EC 2.7.2.3)	72863	74026	-	bi (<->)	1463165.561.con.0031	1709	387	fig|1463165.561.peg.1709			Phosphoglycerate kinase (EC 2.7.2.3)	0.997	0.997	bi (<->)	1463165.563.con.0093	3483	387	fig|1463165.563.peg.3483			Phosphoglycerate kinase (EC 2.7.2.3)	0.995	0.997	bi (<->)	1463165.567.con.0035	1710	387	fig|1463165.567.peg.1710			Phosphoglycerate kinase (EC 2.7.2.3)	1	0.997	bi (<->)	1463165.562.con.0012	509	387	fig|1463165.562.peg.509
	CP014071	83	342	fig|1463165.70.peg.83	AL473_00400		PLF_570_00002038	PGF_00008509	D-erythrose-4-phosphate dehydrogenase (EC 1.2.1.72)	74066	75094	-	bi (<->)	1463165.561.con.0031	1710	342	fig|1463165.561.peg.1710			D-erythrose-4-phosphate dehydrogenase (EC 1.2.1.72)	1	0.997	bi (<->)	1463165.563.con.0093	3482	342	fig|1463165.563.peg.3482			D-erythrose-4-phosphate dehydrogenase (EC 1.2.1.72)	1	0.997	bi (<->)	1463165.567.con.0035	1711	342	fig|1463165.567.peg.1711			D-erythrose-4-phosphate dehydrogenase (EC 1.2.1.72)	1	0.997	bi (<->)	1463165.562.con.0012	510	342	fig|1463165.562.peg.510
	CP014071	84	663	fig|1463165.70.peg.84	AL473_00405	tkt	PLF_570_00000045	PGF_01136362	Transketolase (EC 2.2.1.1)	75482	77473	-	uni (->)	1463165.561.con.0073	3177	664	fig|1463165.561.peg.3177			Transketolase (EC 2.2.1.1)	0.758	0.994	bi (<->)	1463165.563.con.0093	3481	663	fig|1463165.563.peg.3481			Transketolase (EC 2.2.1.1)	0.997	0.998	bi (<->)	1463165.567.con.0035	1712	663	fig|1463165.567.peg.1712			Transketolase (EC 2.2.1.1)	1	0.998	bi (<->)	1463165.562.con.0185	5107	526	fig|1463165.562.peg.5107
	CP014071	85	253	fig|1463165.70.peg.85	AL473_00410		PLF_570_00001198	PGF_00042168	Putative metalloprotease yggG (EC 3.4.24.-)	77753	78514	+	bi (<->)	1463165.561.con.0087	3627	252	fig|1463165.561.peg.3627			Putative metalloprotease yggG (EC 3.4.24.-)	1	0.988	bi (<->)	1463165.563.con.0093	3480	252	fig|1463165.563.peg.3480			Putative metalloprotease yggG (EC 3.4.24.-)	1	0.988	bi (<->)	1463165.567.con.0035	1713	252	fig|1463165.567.peg.1713			Putative metalloprotease yggG (EC 3.4.24.-)	1	0.988	bi (<->)	1463165.562.con.0265	5442	252	fig|1463165.562.peg.5442
	CP014071	86	322	fig|1463165.70.peg.86	AL473_00415		PLF_570_00048118	PGF_01000105	Mobile element protein	78536	79504	+											uni (->)	1463165.563.con.0177	4955	133	fig|1463165.563.peg.4955			Mobile element protein	0.94	0.992	uni (->)	1463165.567.con.0091	3835	322	fig|1463165.567.peg.3835			Mobile element protein	0.925	0.997	uni (->)	1463165.562.con.0347	5583	308	fig|1463165.562.peg.5583
	CP014071	87	422	fig|1463165.70.peg.87	AL473_00420		PLF_570_00003525	PGF_03082180	Outer membrane low permeability porin, OprD family => OccD6/OprQ involved in adhesion	79955	81223	+	bi (<->)	1463165.561.con.0087	3626	422	fig|1463165.561.peg.3626			Outer membrane low permeability porin, OprD family => OccD6/OprQ involved in adhesion	0.995	0.998	bi (<->)	1463165.563.con.0093	3479	422	fig|1463165.563.peg.3479			Outer membrane low permeability porin, OprD family => OccD6/OprQ involved in adhesion	0.967	0.998	bi (<->)	1463165.567.con.0035	1714	422	fig|1463165.567.peg.1714			Outer membrane low permeability porin, OprD family => OccD6/OprQ involved in adhesion	1	0.998	bi (<->)	1463165.562.con.0265	5444	422	fig|1463165.562.peg.5444
	CP014071	88	546	fig|1463165.70.peg.88	AL473_00425		PLF_570_00004593	PGF_09220769	Thiamine pyrophosphate-requiring enzymes	81360	83000	-	bi (<->)	1463165.561.con.0087	3625	546	fig|1463165.561.peg.3625			Thiamine pyrophosphate-requiring enzymes	0.991	0.998	uni (->)	1463165.563.con.0019	1063	562	fig|1463165.563.peg.1063			Acetolactate synthase large subunit (EC 2.2.1.6)	0.274	0.927	bi (<->)	1463165.567.con.0035	1715	546	fig|1463165.567.peg.1715			Thiamine pyrophosphate-requiring enzymes	0.991	0.998	bi (<->)	1463165.562.con.0038	1383	465	fig|1463165.562.peg.1383
	CP014071	89	489	fig|1463165.70.peg.89	AL473_00430		PLF_570_00004607	PGF_07597988	Aldehyde dehydrogenase (EC 1.2.1.3)	83014	84483	-	bi (<->)	1463165.561.con.0087	3624	489	fig|1463165.561.peg.3624			Aldehyde dehydrogenase (EC 1.2.1.3)	1	0.998	uni (->)	1463165.563.con.0086	3148	488	fig|1463165.563.peg.3148			5-carboxymethyl-2-hydroxymuconate semialdehyde dehydrogenase (EC 1.2.1.60)	0.385	0.982	bi (<->)	1463165.567.con.0035	1716	489	fig|1463165.567.peg.1716			Aldehyde dehydrogenase (EC 1.2.1.3)	0.996	0.998	bi (<->)	1463165.562.con.0038	1384	489	fig|1463165.562.peg.1384
	CP014071	90	254	fig|1463165.70.peg.90	AL473_00435		PLF_570_00004608	PGF_06125525	Aspartate dehydrogenase homolog	84499	85263	-	bi (<->)	1463165.561.con.0087	3623	254	fig|1463165.561.peg.3623			Aspartate dehydrogenase homolog	0.992	0.996											bi (<->)	1463165.567.con.0035	1717	254	fig|1463165.567.peg.1717			Aspartate dehydrogenase homolog	0.996	0.996	bi (<->)	1463165.562.con.0038	1385	254	fig|1463165.562.peg.1385
	CP014071	91	264	fig|1463165.70.peg.91	AL473_00440		PLF_570_00004642	PGF_10309375	Short-chain dehydrogenase/reductase SDR?	85273	86067	-	bi (<->)	1463165.561.con.0087	3622	264	fig|1463165.561.peg.3622			Short-chain dehydrogenase/reductase SDR?	0.996	0.996	uni (->)	1463165.563.con.0039	1774	249	fig|1463165.563.peg.1774			Oxidoreductase, short-chain dehydrogenase/reductase family	0.312	0.988	bi (<->)	1463165.567.con.0035	1718	264	fig|1463165.567.peg.1718			Short-chain dehydrogenase/reductase SDR?	0.996	0.996	bi (<->)	1463165.562.con.0038	1386	264	fig|1463165.562.peg.1386
	CP014071	92	256	fig|1463165.70.peg.92	AL473_00445		PLF_570_00004681	PGF_06574151	Hydrolase, alpha/beta fold family	86051	86821	-	bi (<->)	1463165.561.con.0087	3621	256	fig|1463165.561.peg.3621			Hydrolase, alpha/beta fold family	1	0.996	uni (->)	1463165.563.con.0074	2857	288	fig|1463165.563.peg.2857			2-hydroxy-6-oxonona-2,4-dienedioate hydrolase (EC 3.7.1.14)	0.333	0.34	bi (<->)	1463165.567.con.0035	1719	256	fig|1463165.567.peg.1719			Hydrolase, alpha/beta fold family	1	0.996	bi (<->)	1463165.562.con.0038	1387	256	fig|1463165.562.peg.1387
	CP014071	93	176	fig|1463165.70.peg.93	AL473_00450		PLF_570_00004618	PGF_00419762	Cupin 2 protein	86831	87361	-	bi (<->)	1463165.561.con.0087	3620	176	fig|1463165.561.peg.3620			Cupin 2 protein	0.989	0.994											bi (<->)	1463165.567.con.0035	1720	176	fig|1463165.567.peg.1720			Cupin 2 protein	0.989	0.994	bi (<->)	1463165.562.con.0038	1388	176	fig|1463165.562.peg.1388
	CP014071	94	418	fig|1463165.70.peg.94	AL473_00455		PLF_570_00004683	PGF_00420938	D-galactonate transporter	87372	88628	-	bi (<->)	1463165.561.con.0087	3619	418	fig|1463165.561.peg.3619			D-galactonate transporter	1	0.998	bi (<->)	1463165.563.con.0056	2212	435	fig|1463165.563.peg.2212			hypothetical protein	0.267	0.961	bi (<->)	1463165.567.con.0035	1721	418	fig|1463165.567.peg.1721			D-galactonate transporter	1	0.998	bi (<->)	1463165.562.con.0038	1389	418	fig|1463165.562.peg.1389
	CP014071	95	398	fig|1463165.70.peg.95	AL473_00460		PLF_570_00004583	PGF_10424554	Ferredoxin reductase	88655	89851	-	bi (<->)	1463165.561.con.0087	3618	398	fig|1463165.561.peg.3618			Ferredoxin reductase	0.99	0.997	bi (<->)	1463165.563.con.0062	2438	279	fig|1463165.563.peg.2438			3-phenylpropionate dioxygenase ferredoxin--NAD(+) reductase component (EC 1.18.1.3)	0.377	0.986	bi (<->)	1463165.567.con.0035	1722	398	fig|1463165.567.peg.1722			Ferredoxin reductase	0.992	0.997	bi (<->)	1463165.562.con.0038	1390	398	fig|1463165.562.peg.1390
	CP014071	96	308	fig|1463165.70.peg.96	AL473_00465		PLF_570_00004623	PGF_00644833	Glyoxalase family protein	89848	90774	-	bi (<->)	1463165.561.con.0087	3617	308	fig|1463165.561.peg.3617			Glyoxalase family protein	0.997	0.997	bi (<->)	1463165.563.con.0153	4650	306	fig|1463165.563.peg.4650			Glyoxalase family protein	0.391	0.908	bi (<->)	1463165.567.con.0035	1723	308	fig|1463165.567.peg.1723			Glyoxalase family protein	1	0.997	bi (<->)	1463165.562.con.0038	1391	308	fig|1463165.562.peg.1391
	CP014071	97	262	fig|1463165.70.peg.97	AL473_00470		PLF_570_00004602	PGF_08238312	Transcriptional regulator, IclR family	90863	91651	-	bi (<->)	1463165.561.con.0087	3616	262	fig|1463165.561.peg.3616			Transcriptional regulator, IclR family	1	0.996	uni (->)	1463165.563.con.0031	1516	268	fig|1463165.563.peg.1516			Pca regulon regulatory protein PcaR	0.278	0.784	bi (<->)	1463165.567.con.0035	1724	262	fig|1463165.567.peg.1724			Transcriptional regulator, IclR family	1	0.996	bi (<->)	1463165.562.con.0038	1392	262	fig|1463165.562.peg.1392
	CP014071	98	249	fig|1463165.70.peg.98	AL473_00475		PLF_570_00115907	PGF_10326231	Short-chain dehydrogenase/reductase SDR?	91665	92414	-	bi (<->)	1463165.561.con.0087	3615	249	fig|1463165.561.peg.3615			Short-chain dehydrogenase/reductase SDR?	0.996	0.996	uni (->)	1463165.563.con.0080	2986	251	fig|1463165.563.peg.2986			Oxidoreductase, short-chain dehydrogenase/reductase family	0.309	0.956	bi (<->)	1463165.567.con.0035	1725	249	fig|1463165.567.peg.1725			Short-chain dehydrogenase/reductase SDR?	1	0.996	bi (<->)	1463165.562.con.0038	1393	249	fig|1463165.562.peg.1393
	CP014071	99	340	fig|1463165.70.peg.99	AL473_00480		PLF_570_00004615	PGF_01074297	Vanillate O-demethylase oxygenase subunit (EC 1.14.13.82)	92414	93436	-	bi (<->)	1463165.561.con.0087	3614	340	fig|1463165.561.peg.3614			Vanillate O-demethylase oxygenase subunit (EC 1.14.13.82)	1	0.997	uni (->)	1463165.563.con.0061	2271	345	fig|1463165.563.peg.2271			Vanillate O-demethylase oxygenase subunit (EC 1.14.13.82)	0.237	0.829	bi (<->)	1463165.567.con.0035	1726	340	fig|1463165.567.peg.1726			Vanillate O-demethylase oxygenase subunit (EC 1.14.13.82)	1	0.997	bi (<->)	1463165.562.con.0038	1394	340	fig|1463165.562.peg.1394
	CP014071	100	102	fig|1463165.70.peg.100	AL473_00485		PLF_570_00004619	PGF_00340598	hypothetical protein	93447	93755	-	bi (<->)	1463165.561.con.0087	3613	102	fig|1463165.561.peg.3613			hypothetical protein	1	0.99											bi (<->)	1463165.567.con.0035	1727	102	fig|1463165.567.peg.1727			hypothetical protein	1	0.99	bi (<->)	1463165.562.con.0038	1395	102	fig|1463165.562.peg.1395
	CP014071	101	107	fig|1463165.70.peg.101	AL473_00490		PLF_570_00004687	PGF_01958356	hypothetical protein	93752	94075	-	bi (<->)	1463165.561.con.0087	3612	107	fig|1463165.561.peg.3612			Rieske (2Fe-2S) protein	1	0.991	bi (<->)	1463165.563.con.0008	506	105	fig|1463165.563.peg.506			3-phenylpropionate dioxygenase ferredoxin subunit	0.418	0.743	bi (<->)	1463165.567.con.0035	1728	107	fig|1463165.567.peg.1728			Rieske (2Fe-2S) protein	1	0.991	bi (<->)	1463165.562.con.0038	1396	107	fig|1463165.562.peg.1396
	CP014071	102	30	fig|1463165.70.peg.102	AL473_00495		PLF_570_00031716	PGF_06014402	hypothetical protein	94189	94281	+
	CP014071	103	406	fig|1463165.70.peg.103	AL473_00500		PLF_570_00004609	PGF_00420942	D-galactonate transporter	94503	95723	+	bi (<->)	1463165.561.con.0087	3611	406	fig|1463165.561.peg.3611			D-galactonate transporter	0.983	0.99	uni (->)	1463165.563.con.0056	2212	435	fig|1463165.563.peg.2212			hypothetical protein	0.287	0.913	bi (<->)	1463165.567.con.0035	1729	406	fig|1463165.567.peg.1729			D-galactonate transporter	0.983	0.99	bi (<->)	1463165.562.con.0038	1398	248	fig|1463165.562.peg.1398
	CP014071	104	306	fig|1463165.70.peg.104	AL473_00505	speB	PLF_570_00002693	PGF_10479967	Agmatinase (EC 3.5.3.11)	95727	96647	-	bi (<->)	1463165.561.con.0087	3610	306	fig|1463165.561.peg.3610			Agmatinase (EC 3.5.3.11)	1	0.997	bi (<->)	1463165.563.con.0093	3478	306	fig|1463165.563.peg.3478			Agmatinase (EC 3.5.3.11)	1	0.997	bi (<->)	1463165.567.con.0035	1730	306	fig|1463165.567.peg.1730			Agmatinase (EC 3.5.3.11)	1	0.997	bi (<->)	1463165.562.con.0038	1399	306	fig|1463165.562.peg.1399
	CP014071	105	658	fig|1463165.70.peg.105	AL473_00510		PLF_570_00001053	PGF_00404019	Biosynthetic arginine decarboxylase (EC 4.1.1.19)	96881	98857	-	bi (<->)	1463165.561.con.0087	3609	658	fig|1463165.561.peg.3609			Biosynthetic arginine decarboxylase (EC 4.1.1.19)	1	0.998	bi (<->)	1463165.563.con.0093	3477	658	fig|1463165.563.peg.3477			Biosynthetic arginine decarboxylase (EC 4.1.1.19)	1	0.998	bi (<->)	1463165.567.con.0035	1731	658	fig|1463165.567.peg.1731			Biosynthetic arginine decarboxylase (EC 4.1.1.19)	1	0.998	bi (<->)	1463165.562.con.0038	1400	658	fig|1463165.562.peg.1400
	CP014071	106	60	fig|1463165.70.peg.106	AL473_00515		PLF_570_00010783	PGF_10445833	hypothetical protein	98866	99048	-
	CP014071	107	103	fig|1463165.70.peg.107	AL473_00520		PLF_570_00050425	PGF_01637409	hypothetical protein	99285	99596	-
	CP014071	108	384	fig|1463165.70.peg.108	AL473_00525	metK	PLF_570_00000504	PGF_03202156	S-adenosylmethionine synthetase (EC 2.5.1.6)	99699	100853	+	bi (<->)	1463165.561.con.0087	3607	384	fig|1463165.561.peg.3607			S-adenosylmethionine synthetase (EC 2.5.1.6)	1	0.997	bi (<->)	1463165.563.con.0093	3475	384	fig|1463165.563.peg.3475			S-adenosylmethionine synthetase (EC 2.5.1.6)	1	0.997	bi (<->)	1463165.567.con.0035	1733	384	fig|1463165.567.peg.1733			S-adenosylmethionine synthetase (EC 2.5.1.6)	1	0.997	bi (<->)	1463165.562.con.0038	1402	384	fig|1463165.562.peg.1402
	CP014071	109	38	fig|1463165.70.peg.109			PLF_570_00016362	PGF_01951071	hypothetical protein	101097	101213	-	bi (<->)	1463165.561.con.0087	3606	38	fig|1463165.561.peg.3606			hypothetical protein	1	0.974											bi (<->)	1463165.567.con.0035	1734	38	fig|1463165.567.peg.1734			hypothetical protein	1	0.974
	CP014071	110	464	fig|1463165.70.peg.110	AL473_00530		PLF_570_00001729	PGF_01176567	Galactose-proton symport	101234	102628	+	bi (<->)	1463165.561.con.0087	3605	464	fig|1463165.561.peg.3605			Galactose-proton symport	1	0.998	bi (<->)	1463165.563.con.0093	3474	464	fig|1463165.563.peg.3474			Galactose-proton symport	1	0.998	bi (<->)	1463165.567.con.0035	1735	464	fig|1463165.567.peg.1735			Galactose-proton symport	1	0.998	bi (<->)	1463165.562.con.0038	1403	464	fig|1463165.562.peg.1403
	CP014071	111	166	fig|1463165.70.peg.111	AL473_00535		PLF_570_00002621	PGF_00038642	Protein SprT	102706	103206	+	bi (<->)	1463165.561.con.0087	3604	166	fig|1463165.561.peg.3604			Protein SprT	0.988	0.994	bi (<->)	1463165.563.con.0093	3473	166	fig|1463165.563.peg.3473			Protein SprT	0.982	0.994	bi (<->)	1463165.567.con.0035	1736	166	fig|1463165.567.peg.1736			Protein SprT	1	0.994	bi (<->)	1463165.562.con.0038	1404	166	fig|1463165.562.peg.1404
	CP014071	112	235	fig|1463165.70.peg.112	AL473_00540		PLF_570_00002544	PGF_03964038	Endonuclease I precursor (EC 3.1.21.1)	103301	104008	+	bi (<->)	1463165.561.con.0087	3603	235	fig|1463165.561.peg.3603			Endonuclease I precursor (EC 3.1.21.1)	1	0.996	bi (<->)	1463165.563.con.0093	3472	235	fig|1463165.563.peg.3472			Endonuclease I precursor (EC 3.1.21.1)	0.983	0.996	bi (<->)	1463165.567.con.0035	1737	235	fig|1463165.567.peg.1737			Endonuclease I precursor (EC 3.1.21.1)	1	0.996	bi (<->)	1463165.562.con.0038	1405	235	fig|1463165.562.peg.1405
	CP014071	113	243	fig|1463165.70.peg.113	AL473_00545		PLF_570_00001976	PGF_10233208	16S rRNA (uracil(1498)-N(3))-methyltransferase (EC 2.1.1.193)	104100	104831	+	bi (<->)	1463165.561.con.0087	3602	243	fig|1463165.561.peg.3602			16S rRNA (uracil(1498)-N(3))-methyltransferase (EC 2.1.1.193)	0.996	0.996	bi (<->)	1463165.563.con.0093	3471	243	fig|1463165.563.peg.3471			16S rRNA (uracil(1498)-N(3))-methyltransferase (EC 2.1.1.193)	0.992	0.996	bi (<->)	1463165.567.con.0035	1738	243	fig|1463165.567.peg.1738			16S rRNA (uracil(1498)-N(3))-methyltransferase (EC 2.1.1.193)	1	0.996	bi (<->)	1463165.562.con.0038	1406	243	fig|1463165.562.peg.1406
	CP014071	114	316	fig|1463165.70.peg.114	AL473_00550		PLF_570_00003007	PGF_00008469	Glutathione synthetase (EC 6.3.2.3)	104852	105802	+	bi (<->)	1463165.561.con.0087	3601	316	fig|1463165.561.peg.3601			Glutathione synthetase (EC 6.3.2.3)	1	0.997	bi (<->)	1463165.563.con.0093	3470	316	fig|1463165.563.peg.3470			Glutathione synthetase (EC 6.3.2.3)	0.997	0.997	bi (<->)	1463165.567.con.0035	1739	316	fig|1463165.567.peg.1739			Glutathione synthetase (EC 6.3.2.3)	1	0.997	bi (<->)	1463165.562.con.0038	1407	316	fig|1463165.562.peg.1407
	CP014071	115	187	fig|1463165.70.peg.115	AL473_00555		PLF_570_00002470	PGF_09061641	UPF0301 protein YqgE	105977	106540	+	bi (<->)	1463165.561.con.0087	3600	187	fig|1463165.561.peg.3600			UPF0301 protein YqgE	0.995	0.995	bi (<->)	1463165.563.con.0093	3469	187	fig|1463165.563.peg.3469			UPF0301 protein YqgE	0.995	0.995	bi (<->)	1463165.567.con.0035	1740	185	fig|1463165.567.peg.1740			UPF0301 protein YqgE	0.989	0.995	bi (<->)	1463165.562.con.0038	1408	187	fig|1463165.562.peg.1408
	CP014071	116	138	fig|1463165.70.peg.116	AL473_00560		PLF_570_00002171	PGF_10488938	Putative pre-16S rRNA nuclease YqgF	106540	106956	+	bi (<->)	1463165.561.con.0087	3599	138	fig|1463165.561.peg.3599			Putative pre-16S rRNA nuclease YqgF	1	0.993	bi (<->)	1463165.563.con.0093	3468	139	fig|1463165.563.peg.3468			Putative pre-16S rRNA nuclease YqgF	1	0.986	bi (<->)	1463165.567.con.0064	2978	134	fig|1463165.567.peg.2978			Putative pre-16S rRNA nuclease YqgF	0.993	0.993	bi (<->)	1463165.562.con.0038	1409	138	fig|1463165.562.peg.1409
	CP014071	117	217	fig|1463165.70.peg.117	AL473_00565		PLF_570_00003991	PGF_00048101	Response regulator receiver protein	107009	107662	-	bi (<->)	1463165.561.con.0087	3598	217	fig|1463165.561.peg.3598			Response regulator receiver protein	0.991	0.995	bi (<->)	1463165.563.con.0093	3467	217	fig|1463165.563.peg.3467			Response regulator receiver protein	0.982	0.995	bi (<->)	1463165.567.con.0064	2979	217	fig|1463165.567.peg.2979			Response regulator receiver protein	0.995	0.995	bi (<->)	1463165.562.con.0038	1410	217	fig|1463165.562.peg.1410
	CP014071	118	47	fig|1463165.70.peg.118			PLF_570_00118091	PGF_12928933	hypothetical protein	107817	107960	+																					bi (<->)	1463165.567.con.0064	2980	47	fig|1463165.567.peg.2980			hypothetical protein	1	0.979	bi (<->)	1463165.562.con.0038	1411	47	fig|1463165.562.peg.1411
	CP014071	119	326	fig|1463165.70.peg.119	AL473_00570		PLF_570_00001249	PGF_02204321	Twitching motility protein PilT	108011	108991	-	bi (<->)	1463165.561.con.0087	3597	326	fig|1463165.561.peg.3597			Twitching motility protein PilT	1	0.997	bi (<->)	1463165.563.con.0093	3466	326	fig|1463165.563.peg.3466			Twitching motility protein PilT	0.982	0.997	bi (<->)	1463165.567.con.0064	2981	326	fig|1463165.567.peg.2981			Twitching motility protein PilT	0.997	0.997	bi (<->)	1463165.562.con.0038	1412	324	fig|1463165.562.peg.1412
	CP014071	120	233	fig|1463165.70.peg.120	AL473_00575		PLF_570_00002565	PGF_04498026	Pyridoxal phosphate-containing protein YggS	109008	109709	+	bi (<->)	1463165.561.con.0087	3596	233	fig|1463165.561.peg.3596			Pyridoxal phosphate-containing protein YggS	1	0.996	bi (<->)	1463165.563.con.0093	3465	233	fig|1463165.563.peg.3465			Pyridoxal phosphate-containing protein YggS	1	0.996	bi (<->)	1463165.567.con.0064	2982	233	fig|1463165.567.peg.2982			Pyridoxal phosphate-containing protein YggS	1	0.996	bi (<->)	1463165.562.con.0023	908	233	fig|1463165.562.peg.908
	CP014071	121	188	fig|1463165.70.peg.121	AL473_00580		PLF_570_00002311	PGF_03081665	Cell division integral membrane protein, YggT and half-length relatives	109730	110296	+	bi (<->)	1463165.561.con.0087	3595	188	fig|1463165.561.peg.3595			Cell division integral membrane protein, YggT and half-length relatives	1	0.995	bi (<->)	1463165.563.con.0093	3464	188	fig|1463165.563.peg.3464			Cell division integral membrane protein, YggT and half-length relatives	0.995	0.995	bi (<->)	1463165.567.con.0064	2983	188	fig|1463165.567.peg.2983			Cell division integral membrane protein, YggT and half-length relatives	1	0.995	bi (<->)	1463165.562.con.0023	909	188	fig|1463165.562.peg.909
	CP014071	122	96	fig|1463165.70.peg.122	AL473_00585		PLF_570_00002654	PGF_09042691	UPF0235 protein VC0458	110293	110583	+	bi (<->)	1463165.561.con.0087	3594	96	fig|1463165.561.peg.3594			UPF0235 protein VC0458	0.99	0.99	bi (<->)	1463165.563.con.0093	3463	96	fig|1463165.563.peg.3463			UPF0235 protein VC0458	1	0.99	bi (<->)	1463165.567.con.0064	2984	96	fig|1463165.567.peg.2984			UPF0235 protein VC0458	0.99	0.99	bi (<->)	1463165.562.con.0023	910	96	fig|1463165.562.peg.910
	CP014071	123	197	fig|1463165.70.peg.123	AL473_00590		PLF_570_00002596	PGF_00026362	Nucleoside 5-triphosphatase RdgB (dHAPTP, dITP, XTP-specific) (EC 3.6.1.66)	110596	111189	+	bi (<->)	1463165.561.con.0087	3593	197	fig|1463165.561.peg.3593			Nucleoside 5-triphosphatase RdgB (dHAPTP, dITP, XTP-specific) (EC 3.6.1.66)	1	0.995	bi (<->)	1463165.563.con.0093	3462	197	fig|1463165.563.peg.3462			Nucleoside 5-triphosphatase RdgB (dHAPTP, dITP, XTP-specific) (EC 3.6.1.66)	0.985	0.995	bi (<->)	1463165.567.con.0064	2985	197	fig|1463165.567.peg.2985			Nucleoside 5-triphosphatase RdgB (dHAPTP, dITP, XTP-specific) (EC 3.6.1.66)	1	0.995	bi (<->)	1463165.562.con.0023	911	197	fig|1463165.562.peg.911
	CP014071	124	378	fig|1463165.70.peg.124	AL473_00595		PLF_570_00001209	PGF_04991657	Oxygen-independent coproporphyrinogen-III oxidase-like protein YggW	111182	112318	+	bi (<->)	1463165.561.con.0087	3592	378	fig|1463165.561.peg.3592			Oxygen-independent coproporphyrinogen-III oxidase-like protein YggW	0.989	0.997	bi (<->)	1463165.563.con.0093	3461	378	fig|1463165.563.peg.3461			Oxygen-independent coproporphyrinogen-III oxidase-like protein YggW	0.984	0.997	bi (<->)	1463165.567.con.0064	2986	378	fig|1463165.567.peg.2986			Oxygen-independent coproporphyrinogen-III oxidase-like protein YggW	0.984	0.997	bi (<->)	1463165.562.con.0023	912	378	fig|1463165.562.peg.912
	CP014071	125	328	fig|1463165.70.peg.125	AL473_00600		PLF_570_00006077	PGF_00947807	TRAP-type C4-dicarboxylate transport system, periplasmic component	112624	113610	+	bi (<->)	1463165.561.con.0087	3591	328	fig|1463165.561.peg.3591			TRAP-type C4-dicarboxylate transport system, periplasmic component	1	0.997	bi (<->)	1463165.563.con.0093	3460	328	fig|1463165.563.peg.3460			TRAP-type C4-dicarboxylate transport system, periplasmic component	0.966	0.997	bi (<->)	1463165.567.con.0064	2987	328	fig|1463165.567.peg.2987			TRAP-type C4-dicarboxylate transport system, periplasmic component	0.997	0.997
	CP014071	126	169	fig|1463165.70.peg.126	AL473_00605		PLF_570_00006078	PGF_01479557	TRAP-type transport system, small permease component, predicted N-acetylneuraminate transporter	113657	114166	+	bi (<->)	1463165.561.con.0087	3590	169	fig|1463165.561.peg.3590			TRAP-type transport system, small permease component, predicted N-acetylneuraminate transporter	1	0.994	bi (<->)	1463165.563.con.0093	3459	163	fig|1463165.563.peg.3459			TRAP-type transport system, small permease component, predicted N-acetylneuraminate transporter	0.982	0.994	bi (<->)	1463165.567.con.0064	2988	169	fig|1463165.567.peg.2988			TRAP-type transport system, small permease component, predicted N-acetylneuraminate transporter	0.988	0.994
	CP014071	127	433	fig|1463165.70.peg.127	AL473_00610		PLF_570_00006006	PGF_02801842	TRAP-type C4-dicarboxylate transport system, large permease component	114159	115460	+	bi (<->)	1463165.561.con.0087	3589	433	fig|1463165.561.peg.3589			TRAP-type C4-dicarboxylate transport system, large permease component	0.998	0.998	bi (<->)	1463165.563.con.0093	3458	433	fig|1463165.563.peg.3458			TRAP-type C4-dicarboxylate transport system, large permease component	0.982	0.998	bi (<->)	1463165.567.con.0064	2989	433	fig|1463165.567.peg.2989			TRAP-type C4-dicarboxylate transport system, large permease component	0.995	0.998
	CP014071	128	238	fig|1463165.70.peg.128	AL473_00615		PLF_570_00001706	PGF_00425922	FIG004016: Uncharacterized protein YggN	115508	116224	-	bi (<->)	1463165.561.con.0087	3588	238	fig|1463165.561.peg.3588			FIG004016: Uncharacterized protein YggN	1	0.996	bi (<->)	1463165.563.con.0093	3456	238	fig|1463165.563.peg.3456			FIG004016: Uncharacterized protein YggN	0.992	0.996	bi (<->)	1463165.567.con.0064	2990	238	fig|1463165.567.peg.2990			FIG004016: Uncharacterized protein YggN	1	0.996	bi (<->)	1463165.562.con.0023	913	238	fig|1463165.562.peg.913
	CP014071	129	108	fig|1463165.70.peg.129	AL473_00620		PLF_570_00002328	PGF_00425757	FIG002060: uncharacterized protein YggL	116278	116604	-	bi (<->)	1463165.561.con.0087	3587	108	fig|1463165.561.peg.3587			FIG002060: uncharacterized protein YggL	1	0.991	bi (<->)	1463165.563.con.0093	3455	108	fig|1463165.563.peg.3455			FIG002060: uncharacterized protein YggL	0.991	0.991	bi (<->)	1463165.567.con.0064	2991	108	fig|1463165.567.peg.2991			FIG002060: uncharacterized protein YggL	1	0.991	bi (<->)	1463165.562.con.0023	914	108	fig|1463165.562.peg.914
	CP014071	130	239	fig|1463165.70.peg.130	AL473_00625		PLF_570_00002678	PGF_06530721	tRNA (guanine(46)-N(7))-methyltransferase (EC 2.1.1.33)	116604	117323	-	bi (<->)	1463165.561.con.0087	3586	239	fig|1463165.561.peg.3586			tRNA (guanine(46)-N(7))-methyltransferase (EC 2.1.1.33)	1	0.996	bi (<->)	1463165.563.con.0093	3454	239	fig|1463165.563.peg.3454			tRNA (guanine(46)-N(7))-methyltransferase (EC 2.1.1.33)	1	0.996	bi (<->)	1463165.567.con.0064	2992	239	fig|1463165.567.peg.2992			tRNA (guanine(46)-N(7))-methyltransferase (EC 2.1.1.33)	1	0.996	bi (<->)	1463165.562.con.0023	915	239	fig|1463165.562.peg.915
	CP014071	131	352	fig|1463165.70.peg.131	AL473_00630		PLF_570_00000818	PGF_02617708	A/G-specific adenine glycosylase (EC 3.2.2.-)	117460	118518	+	bi (<->)	1463165.561.con.0087	3585	352	fig|1463165.561.peg.3585			A/G-specific adenine glycosylase (EC 3.2.2.-)	0.997	0.997	bi (<->)	1463165.563.con.0093	3453	352	fig|1463165.563.peg.3453			A/G-specific adenine glycosylase (EC 3.2.2.-)	0.994	0.997	bi (<->)	1463165.567.con.0064	2993	352	fig|1463165.567.peg.2993			A/G-specific adenine glycosylase (EC 3.2.2.-)	0.997	0.997	bi (<->)	1463165.562.con.0023	916	352	fig|1463165.562.peg.916
	CP014071	132	91	fig|1463165.70.peg.132	AL473_00635		PLF_570_00002327	PGF_05359304	FIG001341: Probable Fe(2+)-trafficking protein YggX	118546	118821	+	bi (<->)	1463165.561.con.0087	3584	91	fig|1463165.561.peg.3584			FIG001341: Probable Fe(2+)-trafficking protein YggX	1	0.989	bi (<->)	1463165.563.con.0093	3452	91	fig|1463165.563.peg.3452			FIG001341: Probable Fe(2+)-trafficking protein YggX	1	0.989	bi (<->)	1463165.567.con.0064	2994	91	fig|1463165.567.peg.2994			FIG001341: Probable Fe(2+)-trafficking protein YggX	1	0.989	bi (<->)	1463165.562.con.0023	917	91	fig|1463165.562.peg.917
	CP014071	133	361	fig|1463165.70.peg.133	AL473_00640		PLF_570_00000130	PGF_01479318	Membrane-bound lytic murein transglycosylase C (EC 3.2.1.n1)	118867	119952	+	bi (<->)	1463165.561.con.0087	3583	361	fig|1463165.561.peg.3583			Membrane-bound lytic murein transglycosylase C (EC 3.2.1.n1)	0.997	0.997	bi (<->)	1463165.563.con.0093	3451	361	fig|1463165.563.peg.3451			Membrane-bound lytic murein transglycosylase C (EC 3.2.1.n1)	0.994	0.997	bi (<->)	1463165.567.con.0064	2995	361	fig|1463165.567.peg.2995			Membrane-bound lytic murein transglycosylase C (EC 3.2.1.n1)	0.997	0.997	bi (<->)	1463165.562.con.0023	918	361	fig|1463165.562.peg.918
	CP014071	134	417	fig|1463165.70.peg.134	AL473_00645		PLF_570_00002389	PGF_04761265	Nucleoside permease NupG	120143	121396	+	bi (<->)	1463165.561.con.0087	3582	417	fig|1463165.561.peg.3582			Nucleoside permease NupG	0.998	0.998	bi (<->)	1463165.563.con.0093	3450	417	fig|1463165.563.peg.3450			Nucleoside permease NupG	0.993	0.998	bi (<->)	1463165.567.con.0064	2996	417	fig|1463165.567.peg.2996			Nucleoside permease NupG	0.998	0.998	bi (<->)	1463165.562.con.0023	919	417	fig|1463165.562.peg.919
	CP014071	135	712	fig|1463165.70.peg.135	AL473_00650		PLF_570_00000734	PGF_00027524	Ornithine decarboxylase (EC 4.1.1.17)	121439	123577	-	bi (<->)	1463165.561.con.0087	3581	712	fig|1463165.561.peg.3581			Ornithine decarboxylase (EC 4.1.1.17)	0.994	0.999	bi (<->)	1463165.563.con.0093	3449	712	fig|1463165.563.peg.3449			Ornithine decarboxylase (EC 4.1.1.17)	0.994	0.999	bi (<->)	1463165.567.con.0064	2997	712	fig|1463165.567.peg.2997			Ornithine decarboxylase (EC 4.1.1.17)	0.997	0.999	bi (<->)	1463165.562.con.0023	920	712	fig|1463165.562.peg.920
	CP014071	136	73	fig|1463165.70.peg.136	AL473_00655		PLF_570_00048031	PGF_06236363	hypothetical protein	123737	123958	-
	CP014071	137	237	fig|1463165.70.peg.137	AL473_00660		PLF_570_00003490	PGF_00041693	Putative inner membrane protein YqgA	123997	124710	+	bi (<->)	1463165.561.con.0087	3580	237	fig|1463165.561.peg.3580			Putative inner membrane protein YqgA	1	0.996	bi (<->)	1463165.563.con.0093	3448	237	fig|1463165.563.peg.3448			Putative inner membrane protein YqgA	0.992	0.996	bi (<->)	1463165.567.con.0064	2998	237	fig|1463165.567.peg.2998			Putative inner membrane protein YqgA	1	0.996	bi (<->)	1463165.562.con.0023	921	237	fig|1463165.562.peg.921
	CP014071	138	458	fig|1463165.70.peg.138	AL473_00675		PLF_570_00001067	PGF_00760084	Cystathionine beta-synthase (EC 4.2.1.22)	125451	126827	+	bi (<->)	1463165.561.con.0008	496	458	fig|1463165.561.peg.496			Cystathionine beta-synthase (EC 4.2.1.22)	1	0.998	bi (<->)	1463165.563.con.0126	4285	458	fig|1463165.563.peg.4285			Cystathionine beta-synthase (EC 4.2.1.22)	0.993	0.998	bi (<->)	1463165.567.con.0045	2300	458	fig|1463165.567.peg.2300			Cystathionine beta-synthase (EC 4.2.1.22)	0.998	0.998	bi (<->)	1463165.562.con.0043	1713	458	fig|1463165.562.peg.1713
	CP014071	139	382	fig|1463165.70.peg.139	AL473_00680		PLF_570_00003223	PGF_05950073	Cystathionine gamma-lyase (EC 4.4.1.1)	126838	127986	+	bi (<->)	1463165.561.con.0008	495	382	fig|1463165.561.peg.495			Cystathionine gamma-lyase (EC 4.4.1.1)	1	0.997	bi (<->)	1463165.563.con.0126	4284	382	fig|1463165.563.peg.4284			Cystathionine gamma-lyase (EC 4.4.1.1)	0.99	0.997	bi (<->)	1463165.567.con.0045	2301	382	fig|1463165.567.peg.2301			Cystathionine gamma-lyase (EC 4.4.1.1)	1	0.997	bi (<->)	1463165.562.con.0043	1712	382	fig|1463165.562.peg.1712
	CP014071	140	303	fig|1463165.70.peg.140	AL473_00685		PLF_570_00003238	PGF_07987589	Transcriptional regulator, LysR family	127987	128898	-	bi (<->)	1463165.561.con.0008	494	303	fig|1463165.561.peg.494			Transcriptional regulator, LysR family	1	0.997	bi (<->)	1463165.563.con.0126	4283	303	fig|1463165.563.peg.4283			Transcriptional regulator, LysR family	0.99	0.997	bi (<->)	1463165.567.con.0045	2302	303	fig|1463165.567.peg.2302			Transcriptional regulator, LysR family	0.993	0.997	bi (<->)	1463165.562.con.0043	1711	303	fig|1463165.562.peg.1711
	CP014071	141	200	fig|1463165.70.peg.141	AL473_00690		PLF_570_00004116	PGF_12673710	Short-chain dehydrogenase/reductase SDR?	128996	129598	+	bi (<->)	1463165.561.con.0008	493	200	fig|1463165.561.peg.493			Short-chain dehydrogenase/reductase SDR?	1	0.995	bi (<->)	1463165.563.con.0126	4282	200	fig|1463165.563.peg.4282			Short-chain dehydrogenase/reductase SDR?	0.975	0.995	bi (<->)	1463165.567.con.0045	2303	200	fig|1463165.567.peg.2303			Short-chain dehydrogenase/reductase SDR?	0.985	0.995	bi (<->)	1463165.562.con.0043	1710	200	fig|1463165.562.peg.1710
	CP014071	142	112	fig|1463165.70.peg.142	AL473_00695		PLF_570_00003919	PGF_08225224	hypothetical protein	129685	130023	+	bi (<->)	1463165.561.con.0008	492	112	fig|1463165.561.peg.492			hypothetical protein	1	0.991	bi (<->)	1463165.563.con.0126	4281	119	fig|1463165.563.peg.4281			hypothetical protein	0.938	0.933	bi (<->)	1463165.567.con.0045	2304	112	fig|1463165.567.peg.2304			hypothetical protein	0.982	0.991	bi (<->)	1463165.562.con.0043	1709	114	fig|1463165.562.peg.1709
	CP014071	143	62	fig|1463165.70.peg.143	AL473_00700		PLF_570_00004005	PGF_00397558	hypothetical protein	130229	130417	+	bi (<->)	1463165.561.con.0008	491	62	fig|1463165.561.peg.491			hypothetical protein	1	0.984	bi (<->)	1463165.563.con.0126	4280	62	fig|1463165.563.peg.4280			hypothetical protein	1	0.984	bi (<->)	1463165.567.con.0045	2305	62	fig|1463165.567.peg.2305			hypothetical protein	1	0.984	bi (<->)	1463165.562.con.0043	1708	62	fig|1463165.562.peg.1708
	CP014071	144	29	fig|1463165.70.peg.144			PLF_570_00079677	PGF_05241870	hypothetical protein	130438	130527	+	bi (<->)	1463165.561.con.0008	490	29	fig|1463165.561.peg.490			hypothetical protein	1	0.966	bi (<->)	1463165.563.con.0126	4279	29	fig|1463165.563.peg.4279			hypothetical protein	0.966	0.966	bi (<->)	1463165.567.con.0045	2306	29	fig|1463165.567.peg.2306			hypothetical protein	1	0.966
	CP014071	145	393	fig|1463165.70.peg.145	AL473_00705		PLF_570_00003500	PGF_08861326	Aspartate aminotransferase (AspB-4) (EC 2.6.1.1)	130613	131794	-	bi (<->)	1463165.561.con.0008	489	393	fig|1463165.561.peg.489			Aspartate aminotransferase (AspB-4) (EC 2.6.1.1)	1	0.997	bi (<->)	1463165.563.con.0126	4278	393	fig|1463165.563.peg.4278			Aspartate aminotransferase (AspB-4) (EC 2.6.1.1)	0.992	0.997	bi (<->)	1463165.567.con.0045	2307	393	fig|1463165.567.peg.2307			Aspartate aminotransferase (AspB-4) (EC 2.6.1.1)	1	0.997	bi (<->)	1463165.562.con.0043	1706	393	fig|1463165.562.peg.1706
	CP014071	146	621	fig|1463165.70.peg.146	AL473_00710		PLF_570_00001111	PGF_00008503	Glutathionylspermidine synthase (EC 6.3.1.8) / Glutathionylspermidine amidohydrolase (EC 3.5.1.78)	131945	133810	-	bi (<->)	1463165.561.con.0008	488	621	fig|1463165.561.peg.488			Glutathionylspermidine synthase (EC 6.3.1.8) / Glutathionylspermidine amidohydrolase (EC 3.5.1.78)	0.998	0.998	bi (<->)	1463165.563.con.0126	4277	621	fig|1463165.563.peg.4277			Glutathionylspermidine synthase (EC 6.3.1.8) / Glutathionylspermidine amidohydrolase (EC 3.5.1.78)	0.995	0.998	bi (<->)	1463165.567.con.0045	2308	621	fig|1463165.567.peg.2308			Glutathionylspermidine synthase (EC 6.3.1.8) / Glutathionylspermidine amidohydrolase (EC 3.5.1.78)	0.998	0.998	bi (<->)	1463165.562.con.0043	1705	621	fig|1463165.562.peg.1705
	CP014071	147	186	fig|1463165.70.peg.147	AL473_00715		PLF_570_00002497	PGF_08225224	hypothetical protein	134029	134589	+	bi (<->)	1463165.561.con.0008	487	186	fig|1463165.561.peg.487			hypothetical protein	1	0.995	bi (<->)	1463165.563.con.0126	4275	186	fig|1463165.563.peg.4275			hypothetical protein	0.995	0.995	bi (<->)	1463165.567.con.0045	2309	186	fig|1463165.567.peg.2309			hypothetical protein	1	0.995	bi (<->)	1463165.562.con.0043	1703	186	fig|1463165.562.peg.1703
	CP014071	148	288	fig|1463165.70.peg.148	AL473_00720		PLF_570_00001109	PGF_06463602	Glutathione S-transferase (EC 2.5.1.18)	134637	135503	+	bi (<->)	1463165.561.con.0008	486	288	fig|1463165.561.peg.486			Glutathione S-transferase (EC 2.5.1.18)	1	0.997	bi (<->)	1463165.563.con.0126	4274	288	fig|1463165.563.peg.4274			Glutathione S-transferase (EC 2.5.1.18)	0.993	0.997	bi (<->)	1463165.567.con.0045	2310	288	fig|1463165.567.peg.2310			Glutathione S-transferase (EC 2.5.1.18)	1	0.997	bi (<->)	1463165.562.con.0043	1702	288	fig|1463165.562.peg.1702
	CP014071	149	95	fig|1463165.70.peg.149	AL473_00725		PLF_570_00003283	PGF_00151659	Uncharacterized protein YghW	135539	135826	-	bi (<->)	1463165.561.con.0008	485	95	fig|1463165.561.peg.485			Uncharacterized protein YghW	1	0.989	bi (<->)	1463165.563.con.0126	4273	95	fig|1463165.563.peg.4273			Uncharacterized protein YghW	0.958	0.989	bi (<->)	1463165.567.con.0045	2311	95	fig|1463165.567.peg.2311			Uncharacterized protein YghW	1	0.989	bi (<->)	1463165.562.con.0043	1701	95	fig|1463165.562.peg.1701
	CP014071	150	295	fig|1463165.70.peg.150	AL473_00730		PLF_570_00000280	PGF_02280536	Dienelactone hydrolase family protein	135905	136792	-	bi (<->)	1463165.561.con.0008	484	295	fig|1463165.561.peg.484			Dienelactone hydrolase family protein	0.993	0.997	bi (<->)	1463165.563.con.0126	4272	295	fig|1463165.563.peg.4272			Dienelactone hydrolase family protein	0.983	0.997	bi (<->)	1463165.567.con.0045	2312	295	fig|1463165.567.peg.2312			Dienelactone hydrolase family protein	0.99	0.997	bi (<->)	1463165.562.con.0043	1700	295	fig|1463165.562.peg.1700
	CP014071	151	164	fig|1463165.70.peg.151	AL473_00735		PLF_570_00001607	PGF_10383881	putative membrane protein	136914	137408	-	bi (<->)	1463165.561.con.0008	483	164	fig|1463165.561.peg.483			putative membrane protein	1	0.994	bi (<->)	1463165.563.con.0126	4271	164	fig|1463165.563.peg.4271			putative membrane protein	1	0.994	bi (<->)	1463165.567.con.0045	2313	164	fig|1463165.567.peg.2313			putative membrane protein	1	0.994	bi (<->)	1463165.562.con.0043	1699	164	fig|1463165.562.peg.1699
	CP014071	152	40	fig|1463165.70.peg.152			PLF_570_00038921	PGF_04928744	hypothetical protein	137422	137544	-											bi (<->)	1463165.563.con.0126	4270	40	fig|1463165.563.peg.4270			hypothetical protein	0.975	0.975	bi (<->)	1463165.567.con.0045	2314	40	fig|1463165.567.peg.2314			hypothetical protein	1	0.975
	CP014071	153	141	fig|1463165.70.peg.153	AL473_00740		PLF_570_00002024	PGF_08110328	TonB-ExbBD energy transducing system, ExbD subunit	137549	137974	-	bi (<->)	1463165.561.con.0008	480	141	fig|1463165.561.peg.480			TonB-ExbBD energy transducing system, ExbD subunit	1	0.993	bi (<->)	1463165.563.con.0126	4269	141	fig|1463165.563.peg.4269			TonB-ExbBD energy transducing system, ExbD subunit	1	0.993	bi (<->)	1463165.567.con.0045	2315	141	fig|1463165.567.peg.2315			TonB-ExbBD energy transducing system, ExbD subunit	1	0.993	bi (<->)	1463165.562.con.0043	1696	141	fig|1463165.562.peg.1696
	CP014071	154	243	fig|1463165.70.peg.154	AL473_00745		PLF_570_00002375	PGF_08167671	TonB-ExbBD energy transducing system, ExbB subunit	137981	138712	-	bi (<->)	1463165.561.con.0008	479	243	fig|1463165.561.peg.479			TonB-ExbBD energy transducing system, ExbB subunit	1	0.996	bi (<->)	1463165.563.con.0126	4268	243	fig|1463165.563.peg.4268			TonB-ExbBD energy transducing system, ExbB subunit	1	0.996	bi (<->)	1463165.567.con.0045	2316	243	fig|1463165.567.peg.2316			TonB-ExbBD energy transducing system, ExbB subunit	1	0.996	bi (<->)	1463165.562.con.0043	1695	243	fig|1463165.562.peg.1695
	CP014071	155	71	fig|1463165.70.peg.155	AL473_00750		PLF_570_00004279	PGF_00280908	Putative inner membrane protein STM3160	138705	138920	-	bi (<->)	1463165.561.con.0008	478	71	fig|1463165.561.peg.478			Putative inner membrane protein STM3160	0.986	0.986	bi (<->)	1463165.563.con.0126	4267	71	fig|1463165.563.peg.4267			Putative inner membrane protein STM3160	0.958	0.986	bi (<->)	1463165.567.con.0045	2317	71	fig|1463165.567.peg.2317			Putative inner membrane protein STM3160	0.986	0.986	bi (<->)	1463165.562.con.0043	1694	71	fig|1463165.562.peg.1694
	CP014071	156	395	fig|1463165.70.peg.156	AL473_00755		PLF_570_00000837	PGF_02817932	Cystathionine beta-lyase (EC 4.4.1.8)	138963	140150	+	bi (<->)	1463165.561.con.0008	477	395	fig|1463165.561.peg.477			Cystathionine beta-lyase (EC 4.4.1.8)	1	0.997	bi (<->)	1463165.563.con.0126	4266	395	fig|1463165.563.peg.4266			Cystathionine beta-lyase (EC 4.4.1.8)	0.99	0.997	bi (<->)	1463165.567.con.0045	2318	395	fig|1463165.567.peg.2318			Cystathionine beta-lyase (EC 4.4.1.8)	0.997	0.997	bi (<->)	1463165.562.con.0043	1693	395	fig|1463165.562.peg.1693
	CP014071	157	219	fig|1463165.70.peg.157	AL473_00760		PLF_570_00001690	PGF_00422679	DedA family inner membrane protein YghB	140282	140941	+	bi (<->)	1463165.561.con.0008	476	219	fig|1463165.561.peg.476			DedA family inner membrane protein YghB	1	0.995	bi (<->)	1463165.563.con.0126	4265	219	fig|1463165.563.peg.4265			DedA family inner membrane protein YghB	1	0.995	bi (<->)	1463165.567.con.0045	2319	219	fig|1463165.567.peg.2319			DedA family inner membrane protein YghB	1	0.995	bi (<->)	1463165.562.con.0043	1692	219	fig|1463165.562.peg.1692
	CP014071	158	301	fig|1463165.70.peg.158	AL473_00765		PLF_570_00001246	PGF_03754578	Transcriptional regulator YqhC, positively regulates YqhD and DkgA	140992	141897	-	bi (<->)	1463165.561.con.0008	475	299	fig|1463165.561.peg.475			Transcriptional regulator YqhC, positively regulates YqhD and DkgA	0.997	0.997	bi (<->)	1463165.563.con.0126	4264	299	fig|1463165.563.peg.4264			Transcriptional regulator YqhC, positively regulates YqhD and DkgA	0.987	0.997	bi (<->)	1463165.567.con.0045	2320	299	fig|1463165.567.peg.2320			Transcriptional regulator YqhC, positively regulates YqhD and DkgA	0.997	0.997	bi (<->)	1463165.562.con.0043	1691	299	fig|1463165.562.peg.1691
	CP014071	159	387	fig|1463165.70.peg.159	AL473_00770		PLF_570_00000925	PGF_07410445	NADPH-dependent broad range aldehyde dehydrogenase YqhD	142088	143251	+	bi (<->)	1463165.561.con.0008	474	387	fig|1463165.561.peg.474			NADPH-dependent broad range aldehyde dehydrogenase YqhD	1	0.997	bi (<->)	1463165.563.con.0126	4263	387	fig|1463165.563.peg.4263			NADPH-dependent broad range aldehyde dehydrogenase YqhD	0.992	0.997	bi (<->)	1463165.567.con.0045	2321	387	fig|1463165.567.peg.2321			NADPH-dependent broad range aldehyde dehydrogenase YqhD	1	0.997	bi (<->)	1463165.562.con.0043	1690	387	fig|1463165.562.peg.1690
	CP014071	160	275	fig|1463165.70.peg.160	AL473_00775		PLF_570_00000914	PGF_00020993	Methylglyoxal reductase, dihydroxyacetone producing @ 2,5-didehydrogluconate reductase (2-dehydro-D-gluconate-forming) (EC 1.1.1.274)	143396	144223	+	bi (<->)	1463165.561.con.0008	473	275	fig|1463165.561.peg.473			Methylglyoxal reductase, dihydroxyacetone producing @ 2,5-didehydrogluconate reductase (2-dehydro-D-gluconate-forming) (EC 1.1.1.274)	1	0.996	bi (<->)	1463165.563.con.0001	115	192	fig|1463165.563.peg.115			Methylglyoxal reductase, dihydroxyacetone producing @ 2,5-didehydrogluconate reductase (2-dehydro-D-gluconate-forming) (EC 1.1.1.274)	0.995	0.995	bi (<->)	1463165.567.con.0045	2322	275	fig|1463165.567.peg.2322			Methylglyoxal reductase, dihydroxyacetone producing @ 2,5-didehydrogluconate reductase (2-dehydro-D-gluconate-forming) (EC 1.1.1.274)	1	0.996	bi (<->)	1463165.562.con.0043	1689	275	fig|1463165.562.peg.1689
	CP014071	161	727	fig|1463165.70.peg.161	AL473_00780		PLF_570_00000611	PGF_00342563	UPF0313 [4Fe-4S] protein YgiQ	144310	146493	-	bi (<->)	1463165.561.con.0008	472	727	fig|1463165.561.peg.472			UPF0313 [4Fe-4S] protein YgiQ	0.999	0.999	bi (<->)	1463165.563.con.0001	114	727	fig|1463165.563.peg.114			UPF0313 [4Fe-4S] protein YgiQ	0.992	0.999	bi (<->)	1463165.567.con.0045	2323	727	fig|1463165.567.peg.2323			UPF0313 [4Fe-4S] protein YgiQ	0.999	0.999	bi (<->)	1463165.562.con.0043	1687	727	fig|1463165.562.peg.1687
	CP014071	162	470	fig|1463165.70.peg.162	AL473_00785		PLF_570_00000953	PGF_00040401	Cell division protein FtsP	146617	148029	-	bi (<->)	1463165.561.con.0008	471	470	fig|1463165.561.peg.471			Cell division protein FtsP	1	0.998	bi (<->)	1463165.563.con.0001	113	470	fig|1463165.563.peg.113			Cell division protein FtsP	0.996	0.998	bi (<->)	1463165.567.con.0045	2324	470	fig|1463165.567.peg.2324			Cell division protein FtsP	1	0.998	bi (<->)	1463165.562.con.0043	1686	470	fig|1463165.562.peg.1686
	CP014071	163	245	fig|1463165.70.peg.163	AL473_00790		PLF_570_00001312	PGF_07631588	Acyl-CoA:1-acyl-sn-glycerol-3-phosphate acyltransferase (EC 2.3.1.51) @ Acyl-ACP:1-acyl-sn-glycerol-3-phosphate acyltransferase (EC 2.3.1.n4)	148113	148850	-	bi (<->)	1463165.561.con.0008	470	245	fig|1463165.561.peg.470			Acyl-CoA:1-acyl-sn-glycerol-3-phosphate acyltransferase (EC 2.3.1.51) @ Acyl-ACP:1-acyl-sn-glycerol-3-phosphate acyltransferase (EC 2.3.1.n4)	1	0.996	bi (<->)	1463165.563.con.0001	112	245	fig|1463165.563.peg.112			Acyl-CoA:1-acyl-sn-glycerol-3-phosphate acyltransferase (EC 2.3.1.51) @ Acyl-ACP:1-acyl-sn-glycerol-3-phosphate acyltransferase (EC 2.3.1.n4)	1	0.996	bi (<->)	1463165.567.con.0045	2325	245	fig|1463165.567.peg.2325			Acyl-CoA:1-acyl-sn-glycerol-3-phosphate acyltransferase (EC 2.3.1.51) @ Acyl-ACP:1-acyl-sn-glycerol-3-phosphate acyltransferase (EC 2.3.1.n4)	1	0.996	bi (<->)	1463165.562.con.0043	1685	245	fig|1463165.562.peg.1685
	CP014071	164	752	fig|1463165.70.peg.164	AL473_00795	parC	PLF_570_00002457	PGF_00057270	DNA topoisomerase IV subunit A (EC 5.99.1.3)	149042	151300	-	bi (<->)	1463165.561.con.0008	469	752	fig|1463165.561.peg.469			DNA topoisomerase IV subunit A (EC 5.99.1.3)	1	0.999	bi (<->)	1463165.563.con.0001	111	752	fig|1463165.563.peg.111			DNA topoisomerase IV subunit A (EC 5.99.1.3)	1	0.999	bi (<->)	1463165.567.con.0045	2326	752	fig|1463165.567.peg.2326			DNA topoisomerase IV subunit A (EC 5.99.1.3)	1	0.999	bi (<->)	1463165.562.con.0043	1684	752	fig|1463165.562.peg.1684
	CP014071	165	289	fig|1463165.70.peg.165	AL473_00800		PLF_570_00003240	PGF_02330769	Putative transcriptional regulator STM3175	151421	152290	-	bi (<->)	1463165.561.con.0008	468	289	fig|1463165.561.peg.468			Putative transcriptional regulator STM3175	0.997	0.997	bi (<->)	1463165.563.con.0001	110	289	fig|1463165.563.peg.110			Putative transcriptional regulator STM3175	0.941	0.997	bi (<->)	1463165.567.con.0045	2327	289	fig|1463165.567.peg.2327			Putative transcriptional regulator STM3175	0.99	0.997	bi (<->)	1463165.562.con.0043	1683	289	fig|1463165.562.peg.1683
	CP014071	166	135	fig|1463165.70.peg.166	AL473_00805		PLF_570_00001831	PGF_03072887	Protein ygiW precursor	152368	152775	-	bi (<->)	1463165.561.con.0008	467	135	fig|1463165.561.peg.467			Protein ygiW precursor	0.993	0.993	bi (<->)	1463165.563.con.0001	109	135	fig|1463165.563.peg.109			Protein ygiW precursor	0.985	0.993	bi (<->)	1463165.567.con.0045	2328	135	fig|1463165.567.peg.2328			Protein ygiW precursor	1	0.993	bi (<->)	1463165.562.con.0043	1682	131	fig|1463165.562.peg.1682
	CP014071	167	219	fig|1463165.70.peg.167	AL473_00810		PLF_570_00002967	PGF_01928821	Two-component system response regulator QseB	152925	153584	+	bi (<->)	1463165.561.con.0008	466	219	fig|1463165.561.peg.466			Two-component system response regulator QseB	0.995	0.995	bi (<->)	1463165.563.con.0001	108	219	fig|1463165.563.peg.108			Two-component system response regulator QseB	0.982	0.995	bi (<->)	1463165.567.con.0045	2329	219	fig|1463165.567.peg.2329			Two-component system response regulator QseB	0.995	0.995	bi (<->)	1463165.562.con.0043	1681	219	fig|1463165.562.peg.1681
	CP014071	168	449	fig|1463165.70.peg.168	AL473_00815		PLF_570_00003033	PGF_02167870	Sensory histidine kinase QseC	153581	154930	+	bi (<->)	1463165.561.con.0008	465	449	fig|1463165.561.peg.465			Sensory histidine kinase QseC	0.972	0.962	bi (<->)	1463165.563.con.0001	107	449	fig|1463165.563.peg.107			Sensory histidine kinase QseC	0.989	0.998	bi (<->)	1463165.567.con.0045	2330	449	fig|1463165.567.peg.2330			Sensory histidine kinase QseC	0.972	0.962	bi (<->)	1463165.562.con.0043	1680	449	fig|1463165.562.peg.1680
	CP014071	169	193	fig|1463165.70.peg.169	AL473_00820		PLF_570_00000915	PGF_01482614	Modulator of drug activity B	155037	155618	+	bi (<->)	1463165.561.con.0008	464	193	fig|1463165.561.peg.464			Modulator of drug activity B	0.984	0.995	bi (<->)	1463165.563.con.0001	106	193	fig|1463165.563.peg.106			Modulator of drug activity B	0.995	0.995	bi (<->)	1463165.567.con.0045	2331	193	fig|1463165.567.peg.2331			Modulator of drug activity B	0.984	0.995	bi (<->)	1463165.562.con.0043	1679	193	fig|1463165.562.peg.1679
	CP014071	170	104	fig|1463165.70.peg.170	AL473_00825		PLF_570_00002492	PGF_10427098	Uncharacterized protein YgiN	155700	156014	+	bi (<->)	1463165.561.con.0008	463	104	fig|1463165.561.peg.463			Uncharacterized protein YgiN	1	0.99	bi (<->)	1463165.563.con.0001	105	104	fig|1463165.563.peg.105			Uncharacterized protein YgiN	0.981	0.99	bi (<->)	1463165.567.con.0045	2332	104	fig|1463165.567.peg.2332			Uncharacterized protein YgiN	1	0.99	bi (<->)	1463165.562.con.0043	1678	104	fig|1463165.562.peg.1678
	CP014071	171	631	fig|1463165.70.peg.171	AL473_00830	parE	PLF_570_00000630	PGF_06005188	DNA topoisomerase IV subunit B (EC 5.99.1.3)	156088	157983	-	bi (<->)	1463165.561.con.0008	462	631	fig|1463165.561.peg.462			DNA topoisomerase IV subunit B (EC 5.99.1.3)	1	0.998	bi (<->)	1463165.563.con.0001	104	631	fig|1463165.563.peg.104			DNA topoisomerase IV subunit B (EC 5.99.1.3)	1	0.998	bi (<->)	1463165.567.con.0045	2333	631	fig|1463165.567.peg.2333			DNA topoisomerase IV subunit B (EC 5.99.1.3)	0.998	0.998	bi (<->)	1463165.562.con.0043	1677	631	fig|1463165.562.peg.1677
	CP014071	172	191	fig|1463165.70.peg.172	AL473_00835		PLF_570_00002431	PGF_02211378	Esterase YqiA	158014	158589	-	bi (<->)	1463165.561.con.0008	461	191	fig|1463165.561.peg.461			Esterase YqiA	1	0.995	bi (<->)	1463165.563.con.0001	103	191	fig|1463165.563.peg.103			Esterase YqiA	1	0.995	bi (<->)	1463165.567.con.0045	2334	191	fig|1463165.567.peg.2334			Esterase YqiA	1	0.995	bi (<->)	1463165.562.con.0043	1676	191	fig|1463165.562.peg.1676
	CP014071	173	275	fig|1463165.70.peg.173	AL473_00840		PLF_570_00001623	PGF_03427698	3',5'-cyclic-nucleotide phosphodiesterase (EC 3.1.4.17)	158589	159416	-	bi (<->)	1463165.561.con.0008	460	275	fig|1463165.561.peg.460			3',5'-cyclic-nucleotide phosphodiesterase (EC 3.1.4.17)	1	0.996	bi (<->)	1463165.563.con.0001	102	275	fig|1463165.563.peg.102			3',5'-cyclic-nucleotide phosphodiesterase (EC 3.1.4.17)	1	0.996	bi (<->)	1463165.567.con.0045	2335	275	fig|1463165.567.peg.2335			3',5'-cyclic-nucleotide phosphodiesterase (EC 3.1.4.17)	1	0.996	bi (<->)	1463165.562.con.0043	1675	275	fig|1463165.562.peg.1675
	CP014071	174	140	fig|1463165.70.peg.174	AL473_00845		PLF_570_00002269	PGF_00980997	Uncharacterized protein YqiB	159441	159863	-	bi (<->)	1463165.561.con.0008	459	140	fig|1463165.561.peg.459			Uncharacterized protein YqiB	1	0.993	bi (<->)	1463165.563.con.0001	101	140	fig|1463165.563.peg.101			Uncharacterized protein YqiB	0.993	0.993	bi (<->)	1463165.567.con.0045	2336	140	fig|1463165.567.peg.2336			Uncharacterized protein YqiB	1	0.993	bi (<->)	1463165.562.con.0043	1674	140	fig|1463165.562.peg.1674
	CP014071	175	210	fig|1463165.70.peg.175	AL473_00850		PLF_570_00000359	PGF_07808527	ADP-ribose pyrophosphatase (EC 3.6.1.13)	159860	160492	-	bi (<->)	1463165.561.con.0008	458	210	fig|1463165.561.peg.458			ADP-ribose pyrophosphatase (EC 3.6.1.13)	1	0.995	bi (<->)	1463165.563.con.0001	100	210	fig|1463165.563.peg.100			ADP-ribose pyrophosphatase (EC 3.6.1.13)	0.995	0.995	bi (<->)	1463165.567.con.0045	2337	210	fig|1463165.567.peg.2337			ADP-ribose pyrophosphatase (EC 3.6.1.13)	1	0.995	bi (<->)	1463165.562.con.0043	1673	210	fig|1463165.562.peg.1673
	CP014071	176	486	fig|1463165.70.peg.176	AL473_00855		PLF_570_00000640	PGF_00490053	Outer membrane channel TolC (OpmH)	160689	162149	+	bi (<->)	1463165.561.con.0008	457	486	fig|1463165.561.peg.457			Outer membrane channel TolC (OpmH)	1	0.998	bi (<->)	1463165.563.con.0001	99	486	fig|1463165.563.peg.99			Outer membrane channel TolC (OpmH)	0.984	0.998	bi (<->)	1463165.567.con.0045	2338	486	fig|1463165.567.peg.2338			Outer membrane channel TolC (OpmH)	1	0.998	bi (<->)	1463165.562.con.0043	1672	490	fig|1463165.562.peg.1672
	CP014071	177	223	fig|1463165.70.peg.177	AL473_00860		PLF_570_00003376	PGF_00408176	UPF0441 protein YgiB	162317	162988	+	bi (<->)	1463165.561.con.0008	456	223	fig|1463165.561.peg.456			UPF0441 protein YgiB	1	0.996	bi (<->)	1463165.563.con.0001	98	223	fig|1463165.563.peg.98			UPF0441 protein YgiB	1	0.996	bi (<->)	1463165.567.con.0045	2339	223	fig|1463165.567.peg.2339			UPF0441 protein YgiB	1	0.996	bi (<->)	1463165.562.con.0043	1671	223	fig|1463165.562.peg.1671
	CP014071	178	386	fig|1463165.70.peg.178	AL473_00865		PLF_570_00002209	PGF_00008502	Putative acid--amine ligase YgiC	162994	164154	+	bi (<->)	1463165.561.con.0008	455	386	fig|1463165.561.peg.455			Putative acid--amine ligase YgiC	0.997	0.997	bi (<->)	1463165.563.con.0001	97	386	fig|1463165.563.peg.97			Putative acid--amine ligase YgiC	0.987	0.997	bi (<->)	1463165.567.con.0045	2340	386	fig|1463165.567.peg.2340			Putative acid--amine ligase YgiC	0.997	0.997	bi (<->)	1463165.562.con.0043	1670	386	fig|1463165.562.peg.1670
	CP014071	179	263	fig|1463165.70.peg.179	AL473_00870		PLF_570_00006026	PGF_03306184	4,5-DOPA dioxygenase extradiol (EC 1.13.11.29), but not physiological substrate	164199	164990	-	bi (<->)	1463165.561.con.0008	454	263	fig|1463165.561.peg.454			4,5-DOPA dioxygenase extradiol (EC 1.13.11.29), but not physiological substrate	1	0.996	bi (<->)	1463165.563.con.0001	96	263	fig|1463165.563.peg.96			4,5-DOPA dioxygenase extradiol (EC 1.13.11.29), but not physiological substrate	1	0.996	bi (<->)	1463165.567.con.0045	2341	263	fig|1463165.567.peg.2341			4,5-DOPA dioxygenase extradiol (EC 1.13.11.29), but not physiological substrate	0.996	0.996	bi (<->)	1463165.562.con.0043	1669	263	fig|1463165.562.peg.1669
	CP014071	180	256	fig|1463165.70.peg.180	AL473_00875		PLF_570_00002665	PGF_00067532	Zinc transporter ZupT	165177	165947	+	bi (<->)	1463165.561.con.0008	453	256	fig|1463165.561.peg.453			Zinc transporter ZupT	0.996	0.996	bi (<->)	1463165.563.con.0001	95	256	fig|1463165.563.peg.95			Zinc transporter ZupT	0.98	0.996	bi (<->)	1463165.567.con.0045	2342	256	fig|1463165.567.peg.2342			Zinc transporter ZupT	0.992	0.996	bi (<->)	1463165.562.con.0043	1668	256	fig|1463165.562.peg.1668
	CP014071	181	217	fig|1463165.70.peg.181	AL473_00880	ribB	PLF_570_00002897	PGF_00416654	3,4-dihydroxy-2-butanone 4-phosphate synthase (EC 4.1.99.12)	166011	166664	-	bi (<->)	1463165.561.con.0008	452	217	fig|1463165.561.peg.452			3,4-dihydroxy-2-butanone 4-phosphate synthase (EC 4.1.99.12)	0.995	0.995	bi (<->)	1463165.563.con.0001	94	217	fig|1463165.563.peg.94			3,4-dihydroxy-2-butanone 4-phosphate synthase (EC 4.1.99.12)	0.986	0.995	bi (<->)	1463165.567.con.0045	2343	217	fig|1463165.567.peg.2343			3,4-dihydroxy-2-butanone 4-phosphate synthase (EC 4.1.99.12)	0.995	0.995	bi (<->)	1463165.562.con.0043	1667	217	fig|1463165.562.peg.1667
	CP014071	182	90	fig|1463165.70.peg.182	AL473_00885		PLF_570_00002669	PGF_03348849	Uncharacterized protein YqiC	167042	167314	+	bi (<->)	1463165.561.con.0008	451	90	fig|1463165.561.peg.451			Uncharacterized protein YqiC	1	0.989	bi (<->)	1463165.563.con.0001	93	90	fig|1463165.563.peg.93			Uncharacterized protein YqiC	1	0.989	bi (<->)	1463165.567.con.0045	2344	90	fig|1463165.567.peg.2344			Uncharacterized protein YqiC	1	0.989	bi (<->)	1463165.562.con.0043	1666	90	fig|1463165.562.peg.1666
	CP014071	183	65	fig|1463165.70.peg.183	AL473_00890		PLF_570_00002338	PGF_00008878	Glycogen synthesis protein GlgS	167349	167546	-	bi (<->)	1463165.561.con.0008	450	65	fig|1463165.561.peg.450			Glycogen synthesis protein GlgS	1	0.985	bi (<->)	1463165.563.con.0001	92	65	fig|1463165.563.peg.92			Glycogen synthesis protein GlgS	1	0.985	bi (<->)	1463165.567.con.0045	2345	65	fig|1463165.567.peg.2345			Glycogen synthesis protein GlgS	1	0.985	bi (<->)	1463165.562.con.0043	1665	65	fig|1463165.562.peg.1665
	CP014071	184	47	fig|1463165.70.peg.184	AL473_00895		PLF_570_00004492	PGF_03022804	hypothetical protein	167586	167729	+	bi (<->)	1463165.561.con.0008	449	47	fig|1463165.561.peg.449			hypothetical protein	1	0.979	bi (<->)	1463165.563.con.0001	91	63	fig|1463165.563.peg.91			hypothetical protein	0.979	0.73	bi (<->)	1463165.567.con.0045	2346	47	fig|1463165.567.peg.2346			hypothetical protein	1	0.979	bi (<->)	1463165.562.con.0043	1664	49	fig|1463165.562.peg.1664
	CP014071	185	477	fig|1463165.70.peg.185	AL473_00900		PLF_570_00001996	PGF_00013100	D-glycero-beta-D-manno-heptose 1-phosphate adenylyltransferase (EC 2.7.7.70) / D-glycero-beta-D-manno-heptose-7-phosphate kinase (EC 2.7.1.167)	167765	169198	-	bi (<->)	1463165.561.con.0008	448	477	fig|1463165.561.peg.448			D-glycero-beta-D-manno-heptose 1-phosphate adenylyltransferase (EC 2.7.7.70) / D-glycero-beta-D-manno-heptose-7-phosphate kinase (EC 2.7.1.167)	0.998	0.998	bi (<->)	1463165.563.con.0001	90	477	fig|1463165.563.peg.90			D-glycero-beta-D-manno-heptose 1-phosphate adenylyltransferase (EC 2.7.7.70) / D-glycero-beta-D-manno-heptose-7-phosphate kinase (EC 2.7.1.167)	0.992	0.998	bi (<->)	1463165.567.con.0045	2347	477	fig|1463165.567.peg.2347			D-glycero-beta-D-manno-heptose 1-phosphate adenylyltransferase (EC 2.7.7.70) / D-glycero-beta-D-manno-heptose-7-phosphate kinase (EC 2.7.1.167)	0.998	0.998	bi (<->)	1463165.562.con.0043	1663	477	fig|1463165.562.peg.1663
	CP014071	186	945	fig|1463165.70.peg.186	AL473_00905		PLF_570_00002335	PGF_01053024	Glutamine synthetase adenylyl-L-tyrosine phosphorylase (EC 2.7.7.89) / Glutamate-ammonia-ligase adenylyltransferase (EC 2.7.7.42)	169257	172094	-	bi (<->)	1463165.561.con.0008	447	945	fig|1463165.561.peg.447			Glutamine synthetase adenylyl-L-tyrosine phosphorylase (EC 2.7.7.89) / Glutamate-ammonia-ligase adenylyltransferase (EC 2.7.7.42)	1	0.999	bi (<->)	1463165.563.con.0001	89	945	fig|1463165.563.peg.89			Glutamine synthetase adenylyl-L-tyrosine phosphorylase (EC 2.7.7.89) / Glutamate-ammonia-ligase adenylyltransferase (EC 2.7.7.42)	0.994	0.999	bi (<->)	1463165.567.con.0045	2348	945	fig|1463165.567.peg.2348			Glutamine synthetase adenylyl-L-tyrosine phosphorylase (EC 2.7.7.89) / Glutamate-ammonia-ligase adenylyltransferase (EC 2.7.7.42)	0.999	0.999	bi (<->)	1463165.562.con.0043	1662	945	fig|1463165.562.peg.1662
	CP014071	187	432	fig|1463165.70.peg.187	AL473_00910		PLF_570_00001637	PGF_04108994	Inorganic triphosphatase (EC 3.6.1.25)	172115	173413	-	bi (<->)	1463165.561.con.0008	446	432	fig|1463165.561.peg.446			Inorganic triphosphatase (EC 3.6.1.25)	0.984	0.998	bi (<->)	1463165.563.con.0001	88	432	fig|1463165.563.peg.88			Inorganic triphosphatase (EC 3.6.1.25)	0.981	0.998	bi (<->)	1463165.567.con.0045	2349	432	fig|1463165.567.peg.2349			Inorganic triphosphatase (EC 3.6.1.25)	0.988	0.998	bi (<->)	1463165.562.con.0043	1661	432	fig|1463165.562.peg.1661
	CP014071	188	39	fig|1463165.70.peg.188			PLF_570_00005437	PGF_12689713	hypothetical protein	173509	173628	+											bi (<->)	1463165.563.con.0001	87	39	fig|1463165.563.peg.87			hypothetical protein	0.974	0.974	bi (<->)	1463165.567.con.0045	2350	39	fig|1463165.567.peg.2350			hypothetical protein	1	0.974	bi (<->)	1463165.562.con.0043	1660	39	fig|1463165.562.peg.1660
	CP014071	189	206	fig|1463165.70.peg.189	AL473_00915		PLF_570_00002301	PGF_00065535	Arylsulfatase (EC 3.1.6.1)	173628	174248	+	bi (<->)	1463165.561.con.0008	445	206	fig|1463165.561.peg.445			Arylsulfatase (EC 3.1.6.1)	1	0.995	bi (<->)	1463165.563.con.0001	86	206	fig|1463165.563.peg.86			Arylsulfatase (EC 3.1.6.1)	0.995	0.995	bi (<->)	1463165.567.con.0045	2351	206	fig|1463165.567.peg.2351			Arylsulfatase (EC 3.1.6.1)	0.995	0.995	bi (<->)	1463165.562.con.0043	1659	206	fig|1463165.562.peg.1659
	CP014071	190	413	fig|1463165.70.peg.190	AL473_00920		PLF_570_00001333	PGF_08398205	CCA tRNA nucleotidyltransferase (EC 2.7.7.72)	174310	175551	+	bi (<->)	1463165.561.con.0008	444	413	fig|1463165.561.peg.444			CCA tRNA nucleotidyltransferase (EC 2.7.7.72)	0.995	0.998	bi (<->)	1463165.563.con.0001	85	413	fig|1463165.563.peg.85			CCA tRNA nucleotidyltransferase (EC 2.7.7.72)	0.985	0.998	bi (<->)	1463165.567.con.0045	2352	413	fig|1463165.567.peg.2352			CCA tRNA nucleotidyltransferase (EC 2.7.7.72)	0.993	0.998	bi (<->)	1463165.562.con.0043	1658	413	fig|1463165.562.peg.1658
	CP014071	191	273	fig|1463165.70.peg.191	AL473_00925		PLF_570_00001593	PGF_00084324	Undecaprenyl-diphosphatase (EC 3.6.1.27)	175563	176384	-	bi (<->)	1463165.561.con.0008	443	273	fig|1463165.561.peg.443			Undecaprenyl-diphosphatase (EC 3.6.1.27)	0.996	0.996	bi (<->)	1463165.563.con.0001	84	273	fig|1463165.563.peg.84			Undecaprenyl-diphosphatase (EC 3.6.1.27)	0.993	0.996	bi (<->)	1463165.567.con.0045	2353	273	fig|1463165.567.peg.2353			Undecaprenyl-diphosphatase (EC 3.6.1.27)	1	0.996	bi (<->)	1463165.562.con.0043	1657	273	fig|1463165.562.peg.1657
	CP014071	192	127	fig|1463165.70.peg.192	AL473_00930	folB	PLF_570_00000849	PGF_01979294	Dihydroneopterin aldolase (EC 4.1.2.25)	176583	176966	-	bi (<->)	1463165.561.con.0008	442	127	fig|1463165.561.peg.442			Dihydroneopterin aldolase (EC 4.1.2.25)	1	0.992	bi (<->)	1463165.563.con.0001	83	127	fig|1463165.563.peg.83			Dihydroneopterin aldolase (EC 4.1.2.25)	1	0.992	bi (<->)	1463165.567.con.0045	2354	127	fig|1463165.567.peg.2354			Dihydroneopterin aldolase (EC 4.1.2.25)	1	0.992	bi (<->)	1463165.562.con.0043	1655	127	fig|1463165.562.peg.1655
	CP014071	193	205	fig|1463165.70.peg.193	AL473_00935		PLF_570_00002298	PGF_00030829	Acyl-ACP:glycerol-3-phosphate O-acyltransferase (EC 2.3.1.n5)	177074	177691	+	bi (<->)	1463165.561.con.0008	441	205	fig|1463165.561.peg.441			Acyl-ACP:glycerol-3-phosphate O-acyltransferase (EC 2.3.1.n5)	1	0.995	bi (<->)	1463165.563.con.0001	82	205	fig|1463165.563.peg.82			Acyl-ACP:glycerol-3-phosphate O-acyltransferase (EC 2.3.1.n5)	1	0.995	bi (<->)	1463165.567.con.0045	2355	205	fig|1463165.567.peg.2355			Acyl-ACP:glycerol-3-phosphate O-acyltransferase (EC 2.3.1.n5)	1	0.995	bi (<->)	1463165.562.con.0043	1654	205	fig|1463165.562.peg.1654
	CP014071	194	46	fig|1463165.70.peg.194			PLF_570_00012829	PGF_01950614	hypothetical protein	177838	177978	-	bi (<->)	1463165.561.con.0008	440	46	fig|1463165.561.peg.440			hypothetical protein	1	0.978	bi (<->)	1463165.563.con.0001	81	86	fig|1463165.563.peg.81			hypothetical protein	0.889	0.512	bi (<->)	1463165.567.con.0045	2356	55	fig|1463165.567.peg.2356			hypothetical protein	0.935	0.818
	CP014071	195	274	fig|1463165.70.peg.195	AL473_00945		PLF_570_00003134	PGF_00695458	Urease accessory protein UreD	178089	178913	+	bi (<->)	1463165.561.con.0008	439	274	fig|1463165.561.peg.439			Urease accessory protein UreD	0.996	0.996	bi (<->)	1463165.563.con.0001	80	274	fig|1463165.563.peg.80			Urease accessory protein UreD	0.982	0.996	bi (<->)	1463165.567.con.0045	2357	274	fig|1463165.567.peg.2357			Urease accessory protein UreD	0.996	0.996	bi (<->)	1463165.562.con.0043	1652	274	fig|1463165.562.peg.1652
	CP014071	196	100	fig|1463165.70.peg.196	AL473_00950		PLF_570_00003136	PGF_00066218	Urease gamma subunit (EC 3.5.1.5)	178923	179225	+	bi (<->)	1463165.561.con.0008	438	100	fig|1463165.561.peg.438			Urease gamma subunit (EC 3.5.1.5)	1	0.99	bi (<->)	1463165.563.con.0001	79	100	fig|1463165.563.peg.79			Urease gamma subunit (EC 3.5.1.5)	1	0.99	bi (<->)	1463165.567.con.0045	2358	100	fig|1463165.567.peg.2358			Urease gamma subunit (EC 3.5.1.5)	1	0.99	bi (<->)	1463165.562.con.0043	1651	100	fig|1463165.562.peg.1651
	CP014071	197	106	fig|1463165.70.peg.197	AL473_00955		PLF_570_00003186	PGF_00066216	Urease beta subunit (EC 3.5.1.5)	179235	179555	+	bi (<->)	1463165.561.con.0008	437	106	fig|1463165.561.peg.437			Urease beta subunit (EC 3.5.1.5)	1	0.991	bi (<->)	1463165.563.con.0001	78	106	fig|1463165.563.peg.78			Urease beta subunit (EC 3.5.1.5)	0.981	0.991	bi (<->)	1463165.567.con.0045	2359	106	fig|1463165.567.peg.2359			Urease beta subunit (EC 3.5.1.5)	0.981	0.991	bi (<->)	1463165.562.con.0043	1650	106	fig|1463165.562.peg.1650
	CP014071	198	567	fig|1463165.70.peg.198	AL473_00960	ureC	PLF_570_00003241	PGF_00066215	Urease alpha subunit (EC 3.5.1.5)	179548	181251	+	bi (<->)	1463165.561.con.0008	436	567	fig|1463165.561.peg.436			Urease alpha subunit (EC 3.5.1.5)	1	0.998	bi (<->)	1463165.563.con.0001	77	567	fig|1463165.563.peg.77			Urease alpha subunit (EC 3.5.1.5)	0.995	0.998	bi (<->)	1463165.567.con.0045	2360	567	fig|1463165.567.peg.2360			Urease alpha subunit (EC 3.5.1.5)	1	0.998	bi (<->)	1463165.562.con.0043	1649	567	fig|1463165.562.peg.1649
	CP014071	199	158	fig|1463165.70.peg.199	AL473_00965		PLF_570_00003135	PGF_00066203	Urease accessory protein UreE	181261	181737	+	bi (<->)	1463165.561.con.0008	435	158	fig|1463165.561.peg.435			Urease accessory protein UreE	0.994	0.994	bi (<->)	1463165.563.con.0001	76	158	fig|1463165.563.peg.76			Urease accessory protein UreE	0.987	0.994	bi (<->)	1463165.567.con.0045	2361	158	fig|1463165.567.peg.2361			Urease accessory protein UreE	0.994	0.994	bi (<->)	1463165.562.con.0043	1648	158	fig|1463165.562.peg.1648
	CP014071	200	236	fig|1463165.70.peg.200	AL473_00970		PLF_570_00002482	PGF_03679540	Urease accessory protein UreF	181703	182413	+	bi (<->)	1463165.561.con.0008	434	236	fig|1463165.561.peg.434			Urease accessory protein UreF	0.992	0.996	bi (<->)	1463165.563.con.0001	75	236	fig|1463165.563.peg.75			Urease accessory protein UreF	0.996	0.996	bi (<->)	1463165.567.con.0045	2362	236	fig|1463165.567.peg.2362			Urease accessory protein UreF	1	0.996	bi (<->)	1463165.562.con.0043	1647	236	fig|1463165.562.peg.1647
	CP014071	201	205	fig|1463165.70.peg.201	AL473_00975	ureG	PLF_570_00002780	PGF_00066214	Urease accessory protein UreG	182422	183039	+	bi (<->)	1463165.561.con.0008	433	205	fig|1463165.561.peg.433			Urease accessory protein UreG	1	0.995	bi (<->)	1463165.563.con.0001	74	205	fig|1463165.563.peg.74			Urease accessory protein UreG	0.995	0.995	bi (<->)	1463165.567.con.0045	2363	205	fig|1463165.567.peg.2363			Urease accessory protein UreG	1	0.995	bi (<->)	1463165.562.con.0043	1646	205	fig|1463165.562.peg.1646
	CP014071	202	535	fig|1463165.70.peg.202	AL473_00980		PLF_570_00002629	PGF_00044973	Putative transmembrane protein	183192	184799	+	bi (<->)	1463165.561.con.0008	432	535	fig|1463165.561.peg.432			Putative transmembrane protein	0.996	0.998	bi (<->)	1463165.563.con.0001	73	535	fig|1463165.563.peg.73			Putative transmembrane protein	0.991	0.998	bi (<->)	1463165.567.con.0045	2364	535	fig|1463165.567.peg.2364			Putative transmembrane protein	0.998	0.998	bi (<->)	1463165.562.con.0043	1645	535	fig|1463165.562.peg.1645
	CP014071	203	337	fig|1463165.70.peg.203	AL473_00985	tsaD	PLF_570_00002833	PGF_07915158	N(6)-L-threonylcarbamoyladenine synthase (EC 2.3.1.234)	184844	185857	-	bi (<->)	1463165.561.con.0008	431	337	fig|1463165.561.peg.431			N(6)-L-threonylcarbamoyladenine synthase (EC 2.3.1.234)	1	0.997	bi (<->)	1463165.563.con.0001	72	337	fig|1463165.563.peg.72			N(6)-L-threonylcarbamoyladenine synthase (EC 2.3.1.234)	1	0.997	bi (<->)	1463165.567.con.0045	2365	337	fig|1463165.567.peg.2365			N(6)-L-threonylcarbamoyladenine synthase (EC 2.3.1.234)	1	0.997	bi (<->)	1463165.562.con.0043	1644	337	fig|1463165.562.peg.1644
	CP014071	204	76	fig|1463165.70.peg.204	AL473_00990		PLF_570_00017529	PGF_10352190	hypothetical protein	185866	186096	-
	CP014071	205	71	fig|1463165.70.peg.205	AL473_00995		PLF_570_00002641	PGF_04034430	SSU ribosomal protein S21p	186095	186310	+	bi (<->)	1463165.561.con.0008	430	71	fig|1463165.561.peg.430			SSU ribosomal protein S21p	1	0.986	bi (<->)	1463165.563.con.0001	71	71	fig|1463165.563.peg.71			SSU ribosomal protein S21p	1	0.986	bi (<->)	1463165.567.con.0045	2366	71	fig|1463165.567.peg.2366			SSU ribosomal protein S21p	1	0.986	bi (<->)	1463165.562.con.0043	1643	71	fig|1463165.562.peg.1643
	CP014071	206	581	fig|1463165.70.peg.206	AL473_01000		PLF_570_00000243	PGF_00421679	DNA primase DnaG	186422	188167	+	bi (<->)	1463165.561.con.0008	429	581	fig|1463165.561.peg.429			DNA primase DnaG	1	0.998	bi (<->)	1463165.563.con.0001	70	581	fig|1463165.563.peg.70			DNA primase DnaG	0.998	0.998	bi (<->)	1463165.567.con.0045	2367	581	fig|1463165.567.peg.2367			DNA primase DnaG	0.997	0.998	bi (<->)	1463165.562.con.0043	1642	581	fig|1463165.562.peg.1642
	CP014071	207	613	fig|1463165.70.peg.207	AL473_01005		PLF_570_00001853	PGF_07072582	RNA polymerase sigma factor RpoD	188387	190228	+	bi (<->)	1463165.561.con.0008	428	613	fig|1463165.561.peg.428			RNA polymerase sigma factor RpoD	1	0.998	bi (<->)	1463165.563.con.0001	69	613	fig|1463165.563.peg.69			RNA polymerase sigma factor RpoD	1	0.998	bi (<->)	1463165.567.con.0045	2368	613	fig|1463165.567.peg.2368			RNA polymerase sigma factor RpoD	1	0.998	bi (<->)	1463165.562.con.0043	1641	613	fig|1463165.562.peg.1641
	CP014071	208	168	fig|1463165.70.peg.208	AL473_01010		PLF_570_00002069	PGF_01467052	G/U mismatch-specific uracil DNA glycosylase (EC 3.2.2.28)	190328	190834	-	bi (<->)	1463165.561.con.0008	427	168	fig|1463165.561.peg.427			G/U mismatch-specific uracil DNA glycosylase (EC 3.2.2.28)	1	0.994	bi (<->)	1463165.563.con.0001	68	168	fig|1463165.563.peg.68			G/U mismatch-specific uracil DNA glycosylase (EC 3.2.2.28)	0.994	0.994	bi (<->)	1463165.567.con.0045	2369	168	fig|1463165.567.peg.2369			G/U mismatch-specific uracil DNA glycosylase (EC 3.2.2.28)	1	0.994	bi (<->)	1463165.562.con.0043	1640	168	fig|1463165.562.peg.1640
	CP014071	209	65	fig|1463165.70.peg.209			PLF_570_00036950	PGF_05913448	hypothetical protein	191256	191453	-
	CP014071	210	58	fig|1463165.70.peg.210			PLF_570_00130963	PGF_07149575	Transposase, IS3/IS911 family	192621	192797	-	bi (<->)	1463165.561.con.0117	4385	80	fig|1463165.561.peg.4385			Transposase, IS3/IS911 family	0.86	0.575	bi (<->)	1463165.563.con.0236	5353	88	fig|1463165.563.peg.5353			Transposase, IS3/IS911 family	0.491	0.636	bi (<->)	1463165.567.con.0075	3419	87	fig|1463165.567.peg.3419			Insertion element IS407 (Burkholderia multivorans) transposase	0.561	0.644	bi (<->)	1463165.562.con.0113	4138	129	fig|1463165.562.peg.4138
	CP014071	211	90	fig|1463165.70.peg.211	AL473_01025		PLF_570_00004235	PGF_08225224	hypothetical protein	194644	194916	+	bi (<->)	1463165.561.con.0008	426	120	fig|1463165.561.peg.426			hypothetical protein	0.989	0.742											bi (<->)	1463165.567.con.0045	2370	120	fig|1463165.567.peg.2370			hypothetical protein	1	0.742	bi (<->)	1463165.562.con.0043	1639	75	fig|1463165.562.peg.1639
	CP014071	212	104	fig|1463165.70.peg.212	AL473_01030		PLF_570_00003963	PGF_00392274	hypothetical protein	194985	195299	-	bi (<->)	1463165.561.con.0008	425	104	fig|1463165.561.peg.425			hypothetical protein	1	0.99	bi (<->)	1463165.563.con.0001	61	98	fig|1463165.563.peg.61			hypothetical protein	0.929	0.99	bi (<->)	1463165.567.con.0045	2371	104	fig|1463165.567.peg.2371			hypothetical protein	1	0.99	bi (<->)	1463165.562.con.0043	1638	121	fig|1463165.562.peg.1638
	CP014071	213	40	fig|1463165.70.peg.213			PLF_570_00013043	PGF_01949603	hypothetical protein	195399	195521	-	bi (<->)	1463165.561.con.0008	424	40	fig|1463165.561.peg.424			hypothetical protein	1	0.975											bi (<->)	1463165.567.con.0045	2372	40	fig|1463165.567.peg.2372			hypothetical protein	1	0.975
	CP014071	214	204	fig|1463165.70.peg.214	AL473_01035		PLF_570_00003257	PGF_00035025	Positive transcription regulator EvgA	195651	196265	+	bi (<->)	1463165.561.con.0008	423	204	fig|1463165.561.peg.423			Positive transcription regulator EvgA	1	0.995	bi (<->)	1463165.563.con.0001	60	204	fig|1463165.563.peg.60			Positive transcription regulator EvgA	0.971	0.995	bi (<->)	1463165.567.con.0045	2373	204	fig|1463165.567.peg.2373			Positive transcription regulator EvgA	1	0.995	bi (<->)	1463165.562.con.0043	1637	204	fig|1463165.562.peg.1637
	CP014071	215	1080	fig|1463165.70.peg.215	AL473_01040		PLF_570_00003227	PGF_00012469	Hybrid sensory histidine kinase in two-component regulatory system with EvgA	196270	199512	+	bi (<->)	1463165.561.con.0008	422	1080	fig|1463165.561.peg.422			Hybrid sensory histidine kinase in two-component regulatory system with EvgA	0.994	0.999	bi (<->)	1463165.563.con.0001	59	1080	fig|1463165.563.peg.59			Hybrid sensory histidine kinase in two-component regulatory system with EvgA	0.941	0.999	bi (<->)	1463165.567.con.0045	2374	1080	fig|1463165.567.peg.2374			Hybrid sensory histidine kinase in two-component regulatory system with EvgA	0.993	0.999	bi (<->)	1463165.562.con.0043	1636	1080	fig|1463165.562.peg.1636
	CP014071	216	210	fig|1463165.70.peg.216	AL473_01045		PLF_570_00003690	PGF_00037990	Protein YfdX	199602	200234	-	bi (<->)	1463165.561.con.0008	421	210	fig|1463165.561.peg.421			Protein YfdX	1	0.995	bi (<->)	1463165.563.con.0001	58	210	fig|1463165.563.peg.58			Protein YfdX	0.976	0.995	bi (<->)	1463165.567.con.0045	2375	210	fig|1463165.567.peg.2375			Protein YfdX	1	0.995	bi (<->)	1463165.562.con.0043	1635	213	fig|1463165.562.peg.1635
	CP014071	217	191	fig|1463165.70.peg.217	AL473_01050		PLF_570_00003832	PGF_00251078	hypothetical protein	200504	201079	+	bi (<->)	1463165.561.con.0008	420	191	fig|1463165.561.peg.420			hypothetical protein	0.979	0.995	bi (<->)	1463165.563.con.0001	57	191	fig|1463165.563.peg.57			hypothetical protein	0.932	0.995	bi (<->)	1463165.567.con.0045	2376	191	fig|1463165.567.peg.2376			hypothetical protein	0.99	0.995	bi (<->)	1463165.562.con.0043	1634	191	fig|1463165.562.peg.1634
	CP014071	218	101	fig|1463165.70.peg.218	AL473_01055		PLF_570_00003766	PGF_00305345	hypothetical protein	201106	201411	+	bi (<->)	1463165.561.con.0008	419	101	fig|1463165.561.peg.419			hypothetical protein	1	0.99	bi (<->)	1463165.563.con.0001	56	101	fig|1463165.563.peg.56			hypothetical protein	0.97	0.99	bi (<->)	1463165.567.con.0045	2377	101	fig|1463165.567.peg.2377			hypothetical protein	1	0.99	bi (<->)	1463165.562.con.0043	1633	101	fig|1463165.562.peg.1633
	CP014071	219	641	fig|1463165.70.peg.219	AL473_01065		PLF_570_00000410	PGF_00033420	Phosphoenolpyruvate-dihydroxyacetone phosphotransferase operon regulatory protein DhaR	201601	203526	-	bi (<->)	1463165.561.con.0008	418	641	fig|1463165.561.peg.418			Phosphoenolpyruvate-dihydroxyacetone phosphotransferase operon regulatory protein DhaR	1	0.998	bi (<->)	1463165.563.con.0001	46	641	fig|1463165.563.peg.46			Phosphoenolpyruvate-dihydroxyacetone phosphotransferase operon regulatory protein DhaR	0.994	0.998	bi (<->)	1463165.567.con.0045	2378	641	fig|1463165.567.peg.2378			Phosphoenolpyruvate-dihydroxyacetone phosphotransferase operon regulatory protein DhaR	1	0.998	bi (<->)	1463165.562.con.0001	1	378	fig|1463165.562.peg.1
	CP014071	220	365	fig|1463165.70.peg.220	AL473_01070	gldA	PLF_570_00000561	PGF_03456354	Glycerol dehydrogenase (EC 1.1.1.6)	203628	204725	-	bi (<->)	1463165.561.con.0008	417	365	fig|1463165.561.peg.417			Glycerol dehydrogenase (EC 1.1.1.6)	0.995	0.997	bi (<->)	1463165.563.con.0001	45	365	fig|1463165.563.peg.45			Glycerol dehydrogenase (EC 1.1.1.6)	0.997	0.997	bi (<->)	1463165.567.con.0045	2379	365	fig|1463165.567.peg.2379			Glycerol dehydrogenase (EC 1.1.1.6)	0.989	0.997	uni (->)	1463165.562.con.0154	4753	367	fig|1463165.562.peg.4753
	CP014071	223	356	fig|1463165.70.peg.223	AL473_01085		PLF_570_00000605	PGF_01979610	Phosphoenolpyruvate-dihydroxyacetone phosphotransferase (EC 2.7.1.121), dihydroxyacetone binding subunit DhaK	205335	206405	+	bi (<->)	1463165.561.con.0008	416	356	fig|1463165.561.peg.416			Phosphoenolpyruvate-dihydroxyacetone phosphotransferase (EC 2.7.1.121), dihydroxyacetone binding subunit DhaK	1	0.997	bi (<->)	1463165.563.con.0001	44	356	fig|1463165.563.peg.44			Phosphoenolpyruvate-dihydroxyacetone phosphotransferase (EC 2.7.1.121), dihydroxyacetone binding subunit DhaK	0.989	0.997	bi (<->)	1463165.567.con.0045	2380	356	fig|1463165.567.peg.2380			Phosphoenolpyruvate-dihydroxyacetone phosphotransferase (EC 2.7.1.121), dihydroxyacetone binding subunit DhaK	0.997	0.997	bi (<->)	1463165.562.con.0052	2275	356	fig|1463165.562.peg.2275
	CP014071	224	210	fig|1463165.70.peg.224	AL473_01090	dhaL	PLF_570_00002610	PGF_00719345	Phosphoenolpyruvate-dihydroxyacetone phosphotransferase (EC 2.7.1.121), ADP-binding subunit DhaL	206416	207048	+	bi (<->)	1463165.561.con.0008	415	210	fig|1463165.561.peg.415			Phosphoenolpyruvate-dihydroxyacetone phosphotransferase (EC 2.7.1.121), ADP-binding subunit DhaL	0.967	0.995	bi (<->)	1463165.563.con.0001	43	210	fig|1463165.563.peg.43			Phosphoenolpyruvate-dihydroxyacetone phosphotransferase (EC 2.7.1.121), ADP-binding subunit DhaL	0.967	0.995	bi (<->)	1463165.567.con.0045	2381	210	fig|1463165.567.peg.2381			Phosphoenolpyruvate-dihydroxyacetone phosphotransferase (EC 2.7.1.121), ADP-binding subunit DhaL	0.967	0.995	bi (<->)	1463165.562.con.0052	2276	210	fig|1463165.562.peg.2276
	CP014071	225	473	fig|1463165.70.peg.225	AL473_01095		PLF_570_00002410	PGF_00403013	Phosphoenolpyruvate-dihydroxyacetone phosphotransferase (EC 2.7.1.121), subunit DhaM; DHA-specific IIA component / DHA-specific phosphocarrier protein HPr / DHA-specific EI component	207059	208480	+	bi (<->)	1463165.561.con.0008	414	473	fig|1463165.561.peg.414			Phosphoenolpyruvate-dihydroxyacetone phosphotransferase (EC 2.7.1.121), subunit DhaM; DHA-specific IIA component / DHA-specific phosphocarrier protein HPr / DHA-specific EI component	0.968	0.998	bi (<->)	1463165.563.con.0001	42	305	fig|1463165.563.peg.42			Phosphoenolpyruvate-dihydroxyacetone phosphotransferase (EC 2.7.1.121), subunit DhaM; DHA-specific IIA component / DHA-specific phosphocarrier protein HPr / DHA-specific EI component	0.967	0.997	bi (<->)	1463165.567.con.0045	2382	473	fig|1463165.567.peg.2382			Phosphoenolpyruvate-dihydroxyacetone phosphotransferase (EC 2.7.1.121), subunit DhaM; DHA-specific IIA component / DHA-specific phosphocarrier protein HPr / DHA-specific EI component	0.97	0.998	bi (<->)	1463165.562.con.0052	2277	473	fig|1463165.562.peg.2277
	CP014071	226	549	fig|1463165.70.peg.226	AL473_01100	dhaK	PLF_570_00002709	PGF_00987218	Dihydroxyacetone kinase, ATP-dependent (EC 2.7.1.29)	208555	210204	+	bi (<->)	1463165.561.con.0008	413	549	fig|1463165.561.peg.413			Dihydroxyacetone kinase, ATP-dependent (EC 2.7.1.29)	1	0.998	bi (<->)	1463165.563.con.0001	40	549	fig|1463165.563.peg.40			Dihydroxyacetone kinase, ATP-dependent (EC 2.7.1.29)	0.976	0.998	bi (<->)	1463165.567.con.0045	2383	549	fig|1463165.567.peg.2383			Dihydroxyacetone kinase, ATP-dependent (EC 2.7.1.29)	0.996	0.998	bi (<->)	1463165.562.con.0050	2208	476	fig|1463165.562.peg.2208
	CP014071	227	258	fig|1463165.70.peg.227	AL473_01105		PLF_570_00001418	PGF_03747721	Iron-chelator utilization protein	210359	211135	-	bi (<->)	1463165.561.con.0008	412	258	fig|1463165.561.peg.412			Iron-chelator utilization protein	1	0.996	bi (<->)	1463165.563.con.0001	39	258	fig|1463165.563.peg.39			Iron-chelator utilization protein	0.988	0.996	bi (<->)	1463165.567.con.0045	2384	258	fig|1463165.567.peg.2384			Iron-chelator utilization protein	0.996	0.996	bi (<->)	1463165.562.con.0050	2207	258	fig|1463165.562.peg.2207
	CP014071	228	184	fig|1463165.70.peg.228	AL473_01110		PLF_570_00036544	PGF_02885319	Transcriptional regulator YqjI, PadR family	211373	211927	+	bi (<->)	1463165.561.con.0008	411	184	fig|1463165.561.peg.411			Transcriptional regulator YqjI, PadR family	0.989	0.995	bi (<->)	1463165.563.con.0001	38	184	fig|1463165.563.peg.38			Transcriptional regulator YqjI, PadR family	0.978	0.995	bi (<->)	1463165.567.con.0045	2385	184	fig|1463165.567.peg.2385			Transcriptional regulator YqjI, PadR family	0.984	0.995	bi (<->)	1463165.562.con.0050	2206	184	fig|1463165.562.peg.2206
	CP014071	230	459	fig|1463165.70.peg.230	AL473_01120	ygjG	PLF_570_00001846	PGF_00045727	Putrescine aminotransferase (EC 2.6.1.82)	212185	213564	+	bi (<->)	1463165.561.con.0008	410	459	fig|1463165.561.peg.410			Putrescine aminotransferase (EC 2.6.1.82)	0.996	0.998	bi (<->)	1463165.563.con.0001	37	459	fig|1463165.563.peg.37			Putrescine aminotransferase (EC 2.6.1.82)	0.993	0.998	bi (<->)	1463165.567.con.0045	2386	459	fig|1463165.567.peg.2386			Putrescine aminotransferase (EC 2.6.1.82)	0.996	0.998	bi (<->)	1463165.562.con.0050	2205	459	fig|1463165.562.peg.2205
	CP014071	231	98	fig|1463165.70.peg.231	AL473_01125		PLF_570_00002018	PGF_00068491	(4S)-4-hydroxy-5-phosphonooxypentane-2,3-dione isomerase (EC 5.3.1.32)	213635	213931	-	bi (<->)	1463165.561.con.0054	2573	98	fig|1463165.561.peg.2573			(4S)-4-hydroxy-5-phosphonooxypentane-2,3-dione isomerase (EC 5.3.1.32)	1	0.99	bi (<->)	1463165.563.con.0001	36	98	fig|1463165.563.peg.36			(4S)-4-hydroxy-5-phosphonooxypentane-2,3-dione isomerase (EC 5.3.1.32)	1	0.99	bi (<->)	1463165.567.con.0045	2387	98	fig|1463165.567.peg.2387			(4S)-4-hydroxy-5-phosphonooxypentane-2,3-dione isomerase (EC 5.3.1.32)	1	0.99	bi (<->)	1463165.562.con.0050	2196	98	fig|1463165.562.peg.2196
	CP014071	232	295	fig|1463165.70.peg.232	AL473_01130		PLF_570_00002302	PGF_00068430	3-hydroxy-5-phosphonooxypentane-2,4-dione thiolase (EC 2.3.1.245)	213928	214815	-	bi (<->)	1463165.561.con.0054	2572	295	fig|1463165.561.peg.2572			3-hydroxy-5-phosphonooxypentane-2,4-dione thiolase (EC 2.3.1.245)	1	0.997	bi (<->)	1463165.563.con.0001	35	295	fig|1463165.563.peg.35			3-hydroxy-5-phosphonooxypentane-2,4-dione thiolase (EC 2.3.1.245)	0.99	0.997	bi (<->)	1463165.567.con.0045	2388	295	fig|1463165.567.peg.2388			3-hydroxy-5-phosphonooxypentane-2,4-dione thiolase (EC 2.3.1.245)	1	0.997	bi (<->)	1463165.562.con.0050	2195	295	fig|1463165.562.peg.2195
	CP014071	233	337	fig|1463165.70.peg.233	AL473_01135		PLF_570_00000671	PGF_00068416	Autoinducer 2 (AI-2) ABC transporter, substrate-binding protein	214827	215840	-	bi (<->)	1463165.561.con.0054	2571	337	fig|1463165.561.peg.2571			Autoinducer 2 (AI-2) ABC transporter, substrate-binding protein	1	0.997	bi (<->)	1463165.563.con.0001	34	337	fig|1463165.563.peg.34			Autoinducer 2 (AI-2) ABC transporter, substrate-binding protein	0.985	0.997	bi (<->)	1463165.567.con.0045	2389	337	fig|1463165.567.peg.2389			Autoinducer 2 (AI-2) ABC transporter, substrate-binding protein	0.994	0.997	bi (<->)	1463165.562.con.0050	2194	333	fig|1463165.562.peg.2194
	CP014071	234	334	fig|1463165.70.peg.234	AL473_01140		PLF_570_00001330	PGF_00068400	Autoinducer 2 (AI-2) ABC transporter, permease protein LsrD	215837	216841	-	bi (<->)	1463165.561.con.0054	2570	334	fig|1463165.561.peg.2570			Autoinducer 2 (AI-2) ABC transporter, permease protein LsrD	1	0.997	bi (<->)	1463165.563.con.0001	33	332	fig|1463165.563.peg.33			Autoinducer 2 (AI-2) ABC transporter, permease protein LsrD	0.991	0.997	bi (<->)	1463165.567.con.0045	2390	334	fig|1463165.567.peg.2390			Autoinducer 2 (AI-2) ABC transporter, permease protein LsrD	0.997	0.997	bi (<->)	1463165.562.con.0050	2193	332	fig|1463165.562.peg.2193
	CP014071	235	344	fig|1463165.70.peg.235	AL473_01145		PLF_570_00003052	PGF_00068227	Autoinducer 2 (AI-2) ABC transporter, permease protein LsrC	216842	217876	-	bi (<->)	1463165.561.con.0054	2569	344	fig|1463165.561.peg.2569			Autoinducer 2 (AI-2) ABC transporter, permease protein LsrC	1	0.997	bi (<->)	1463165.563.con.0001	32	344	fig|1463165.563.peg.32			Autoinducer 2 (AI-2) ABC transporter, permease protein LsrC	0.988	0.997	bi (<->)	1463165.567.con.0045	2391	344	fig|1463165.567.peg.2391			Autoinducer 2 (AI-2) ABC transporter, permease protein LsrC	0.997	0.997	bi (<->)	1463165.562.con.0050	2192	344	fig|1463165.562.peg.2192
	CP014071	236	495	fig|1463165.70.peg.236	AL473_01150		PLF_570_00001648	PGF_00068203	Autoinducer 2 (AI-2) ABC transporter, dimeric ATP-binding protein	217873	219360	-	bi (<->)	1463165.561.con.0054	2568	495	fig|1463165.561.peg.2568			Autoinducer 2 (AI-2) ABC transporter, dimeric ATP-binding protein	0.996	0.998	bi (<->)	1463165.563.con.0001	31	495	fig|1463165.563.peg.31			Autoinducer 2 (AI-2) ABC transporter, dimeric ATP-binding protein	0.986	0.998	bi (<->)	1463165.567.con.0045	2392	495	fig|1463165.567.peg.2392			Autoinducer 2 (AI-2) ABC transporter, dimeric ATP-binding protein	1	0.998	bi (<->)	1463165.562.con.0050	2191	495	fig|1463165.562.peg.2191
	CP014071	237	323	fig|1463165.70.peg.237	AL473_01155		PLF_570_00002577	PGF_00017658	LsrR, transcriptional repressor of lsr operon	219579	220550	+	bi (<->)	1463165.561.con.0054	2567	323	fig|1463165.561.peg.2567			LsrR, transcriptional repressor of lsr operon	1	0.997	bi (<->)	1463165.563.con.0001	30	323	fig|1463165.563.peg.30			LsrR, transcriptional repressor of lsr operon	0.997	0.997	bi (<->)	1463165.567.con.0045	2393	323	fig|1463165.567.peg.2393			LsrR, transcriptional repressor of lsr operon	1	0.997	bi (<->)	1463165.562.con.0050	2190	323	fig|1463165.562.peg.2190
	CP014071	238	532	fig|1463165.70.peg.238	AL473_01160		PLF_570_00001331	PGF_00068468	Autoinducer 2 (AI-2) kinase LsrK (EC 2.7.1.-)	220588	222186	+	bi (<->)	1463165.561.con.0054	2566	532	fig|1463165.561.peg.2566			Autoinducer 2 (AI-2) kinase LsrK (EC 2.7.1.-)	0.994	0.998	bi (<->)	1463165.563.con.0001	29	532	fig|1463165.563.peg.29			Autoinducer 2 (AI-2) kinase LsrK (EC 2.7.1.-)	0.989	0.998	bi (<->)	1463165.567.con.0045	2394	532	fig|1463165.567.peg.2394			Autoinducer 2 (AI-2) kinase LsrK (EC 2.7.1.-)	0.994	0.998	bi (<->)	1463165.562.con.0050	2189	532	fig|1463165.562.peg.2189
	CP014071	239	67	fig|1463165.70.peg.239	AL473_01165		PLF_570_00036116	PGF_08225224	hypothetical protein	222302	222505	+
	CP014071	240	673	fig|1463165.70.peg.240	AL473_01170	fadH	PLF_570_00001014	PGF_00909019	2,4-dienoyl-CoA reductase [NADPH] (EC 1.3.1.34)	222551	224572	+	bi (<->)	1463165.561.con.0054	2565	673	fig|1463165.561.peg.2565			2,4-dienoyl-CoA reductase [NADPH] (EC 1.3.1.34)	0.993	0.999	bi (<->)	1463165.563.con.0001	28	673	fig|1463165.563.peg.28			2,4-dienoyl-CoA reductase [NADPH] (EC 1.3.1.34)	0.966	0.999	bi (<->)	1463165.567.con.0045	2395	673	fig|1463165.567.peg.2395			2,4-dienoyl-CoA reductase [NADPH] (EC 1.3.1.34)	0.993	0.999	bi (<->)	1463165.562.con.0050	2188	673	fig|1463165.562.peg.2188
	CP014071	241	376	fig|1463165.70.peg.241	AL473_01175		PLF_570_00115302	PGF_06708493	23S rRNA (guanine(1835)-N(2))-methyltransferase (EC 2.1.1.174)	224704	225834	-	bi (<->)	1463165.561.con.0054	2564	376	fig|1463165.561.peg.2564			23S rRNA (guanine(1835)-N(2))-methyltransferase (EC 2.1.1.174)	0.997	0.997	bi (<->)	1463165.563.con.0001	27	376	fig|1463165.563.peg.27			23S rRNA (guanine(1835)-N(2))-methyltransferase (EC 2.1.1.174)	0.989	0.997	bi (<->)	1463165.567.con.0045	2396	376	fig|1463165.567.peg.2396			23S rRNA (guanine(1835)-N(2))-methyltransferase (EC 2.1.1.174)	0.992	0.997	bi (<->)	1463165.562.con.0050	2187	376	fig|1463165.562.peg.2187
	CP014071	242	235	fig|1463165.70.peg.242	AL473_01180		PLF_570_00108519	PGF_00070113	Uncharacterized protein with tRNA-binding domain STM1665	225920	226627	-	bi (<->)	1463165.561.con.0054	2563	235	fig|1463165.561.peg.2563			Uncharacterized protein with tRNA-binding domain STM1665	1	0.996	bi (<->)	1463165.563.con.0001	26	235	fig|1463165.563.peg.26			Uncharacterized protein with tRNA-binding domain STM1665	0.974	0.996	bi (<->)	1463165.567.con.0045	2397	235	fig|1463165.567.peg.2397			Uncharacterized protein with tRNA-binding domain STM1665	0.987	0.996	bi (<->)	1463165.562.con.0050	2186	235	fig|1463165.562.peg.2186
	CP014071	243	200	fig|1463165.70.peg.243	AL473_01185		PLF_570_00004284	PGF_07864936	Transcriptional regulator STM1664, Xre family	226671	227273	+	bi (<->)	1463165.561.con.0054	2562	200	fig|1463165.561.peg.2562			Transcriptional regulator STM1664, Xre family	0.985	0.995	bi (<->)	1463165.563.con.0001	25	200	fig|1463165.563.peg.25			Transcriptional regulator STM1664, Xre family	0.975	0.995	bi (<->)	1463165.567.con.0045	2398	200	fig|1463165.567.peg.2398			Transcriptional regulator STM1664, Xre family	0.98	0.995	bi (<->)	1463165.562.con.0050	2185	200	fig|1463165.562.peg.2185
	CP014071	244	166	fig|1463165.70.peg.244	AL473_01190		PLF_570_00001337	PGF_00415463	UTP pyrophosphatase (EC 3.6.1.9)	227293	227793	+	bi (<->)	1463165.561.con.0054	2561	166	fig|1463165.561.peg.2561			UTP pyrophosphatase (EC 3.6.1.9)	0.988	0.994	bi (<->)	1463165.563.con.0001	24	166	fig|1463165.563.peg.24			UTP pyrophosphatase (EC 3.6.1.9)	0.982	0.994	bi (<->)	1463165.567.con.0045	2399	166	fig|1463165.567.peg.2399			UTP pyrophosphatase (EC 3.6.1.9)	0.988	0.994	bi (<->)	1463165.562.con.0050	2184	166	fig|1463165.562.peg.2184
	CP014071	245	329	fig|1463165.70.peg.245	AL473_01195		PLF_570_00000223	PGF_00599219	Uncharacterized oxidoreductase YgjR	227867	228856	+	bi (<->)	1463165.561.con.0054	2560	329	fig|1463165.561.peg.2560			Uncharacterized oxidoreductase YgjR	0.985	0.997	bi (<->)	1463165.563.con.0001	23	329	fig|1463165.563.peg.23			Uncharacterized oxidoreductase YgjR	0.976	0.997	bi (<->)	1463165.567.con.0045	2400	329	fig|1463165.567.peg.2400			Uncharacterized oxidoreductase YgjR	0.985	0.997	bi (<->)	1463165.562.con.0050	2183	329	fig|1463165.562.peg.2183
	CP014071	246	346	fig|1463165.70.peg.246	AL473_01200		PLF_570_00001314	PGF_00040053	Alkaline induced inner membrane protein Alx	229060	230100	+	bi (<->)	1463165.561.con.0054	2559	346	fig|1463165.561.peg.2559			Alkaline induced inner membrane protein Alx	1	0.997	bi (<->)	1463165.563.con.0001	22	323	fig|1463165.563.peg.22			Alkaline induced inner membrane protein Alx	1	0.997	bi (<->)	1463165.567.con.0045	2401	346	fig|1463165.567.peg.2401			Alkaline induced inner membrane protein Alx	1	0.997	bi (<->)	1463165.562.con.0050	2182	323	fig|1463165.562.peg.2182
	CP014071	247	415	fig|1463165.70.peg.247	AL473_01205		PLF_570_00001230	PGF_03507290	Serine/threonine:Na+ symporter SstT	230368	231615	+	bi (<->)	1463165.561.con.0054	2558	415	fig|1463165.561.peg.2558			Serine/threonine:Na+ symporter SstT	1	0.998	bi (<->)	1463165.563.con.0001	21	415	fig|1463165.563.peg.21			Serine/threonine:Na+ symporter SstT	0.983	0.998	bi (<->)	1463165.567.con.0045	2402	415	fig|1463165.567.peg.2402			Serine/threonine:Na+ symporter SstT	1	0.998	bi (<->)	1463165.562.con.0050	2181	415	fig|1463165.562.peg.2181
	CP014071	248	184	fig|1463165.70.peg.248	AL473_01210		PLF_570_00003942	PGF_01949176	hypothetical protein	231631	232185	-	bi (<->)	1463165.561.con.0054	2557	184	fig|1463165.561.peg.2557			hypothetical protein	1	0.995	bi (<->)	1463165.563.con.0001	20	184	fig|1463165.563.peg.20			hypothetical protein	0.984	0.995	bi (<->)	1463165.567.con.0045	2403	184	fig|1463165.567.peg.2403			hypothetical protein	1	0.995	bi (<->)	1463165.562.con.0050	2180	184	fig|1463165.562.peg.2180
	CP014071	249	495	fig|1463165.70.peg.249	AL473_01215		PLF_570_00000449	PGF_09453574	Altronate dehydratase (EC 4.2.1.7)	232315	233802	-	bi (<->)	1463165.561.con.0054	2556	495	fig|1463165.561.peg.2556			Altronate dehydratase (EC 4.2.1.7)	0.996	0.998	bi (<->)	1463165.563.con.0001	19	495	fig|1463165.563.peg.19			Altronate dehydratase (EC 4.2.1.7)	0.994	0.998	bi (<->)	1463165.567.con.0045	2404	495	fig|1463165.567.peg.2404			Altronate dehydratase (EC 4.2.1.7)	1	0.998	bi (<->)	1463165.562.con.0050	2179	495	fig|1463165.562.peg.2179
	CP014071	250	470	fig|1463165.70.peg.250	AL473_01220		PLF_570_00000791	PGF_00066263	Uronate isomerase (EC 5.3.1.12)	233821	235233	-	bi (<->)	1463165.561.con.0054	2555	470	fig|1463165.561.peg.2555			Uronate isomerase (EC 5.3.1.12)	0.998	0.998	bi (<->)	1463165.563.con.0001	18	470	fig|1463165.563.peg.18			Uronate isomerase (EC 5.3.1.12)	0.996	0.998	bi (<->)	1463165.567.con.0045	2405	470	fig|1463165.567.peg.2405			Uronate isomerase (EC 5.3.1.12)	1	0.998	bi (<->)	1463165.562.con.0050	2178	470	fig|1463165.562.peg.2178
	CP014071	251	433	fig|1463165.70.peg.251	AL473_01225		PLF_570_00000248	PGF_00662831	Hexuronate transporter	235714	237015	+	bi (<->)	1463165.561.con.0054	2554	433	fig|1463165.561.peg.2554			Hexuronate transporter	1	0.998	bi (<->)	1463165.563.con.0001	17	433	fig|1463165.563.peg.17			Hexuronate transporter	0.995	0.998	bi (<->)	1463165.567.con.0045	2406	433	fig|1463165.567.peg.2406			Hexuronate transporter	1	0.998	bi (<->)	1463165.562.con.0050	2177	433	fig|1463165.562.peg.2177
	CP014071	252	258	fig|1463165.70.peg.252	AL473_01230		PLF_570_00001117	PGF_00011619	Hexuronate utilization operon transcriptional repressor ExuR	237146	237922	+	bi (<->)	1463165.561.con.0054	2553	258	fig|1463165.561.peg.2553			Hexuronate utilization operon transcriptional repressor ExuR	1	0.996	bi (<->)	1463165.563.con.0001	16	258	fig|1463165.563.peg.16			Hexuronate utilization operon transcriptional repressor ExuR	1	0.996	bi (<->)	1463165.567.con.0045	2407	258	fig|1463165.567.peg.2407			Hexuronate utilization operon transcriptional repressor ExuR	1	0.996	bi (<->)	1463165.562.con.0050	2176	258	fig|1463165.562.peg.2176
	CP014071	253	220	fig|1463165.70.peg.253	AL473_01240		PLF_570_00001079	PGF_00422681	DedA family inner membrane protein YqjA	238264	238926	+	bi (<->)	1463165.561.con.0054	2552	220	fig|1463165.561.peg.2552			DedA family inner membrane protein YqjA	1	0.995	bi (<->)	1463165.563.con.0001	15	220	fig|1463165.563.peg.15			DedA family inner membrane protein YqjA	0.991	0.995	bi (<->)	1463165.567.con.0045	2408	220	fig|1463165.567.peg.2408			DedA family inner membrane protein YqjA	1	0.995	bi (<->)	1463165.562.con.0050	2175	220	fig|1463165.562.peg.2175
	CP014071	254	128	fig|1463165.70.peg.254	AL473_01245		PLF_570_00002477	PGF_00065682	Uncharacterized protein YqjB	238926	239312	+	bi (<->)	1463165.561.con.0054	2551	128	fig|1463165.561.peg.2551			Uncharacterized protein YqjB	1	0.992	bi (<->)	1463165.563.con.0001	14	128	fig|1463165.563.peg.14			Uncharacterized protein YqjB	1	0.992	bi (<->)	1463165.567.con.0045	2409	128	fig|1463165.567.peg.2409			Uncharacterized protein YqjB	1	0.992	bi (<->)	1463165.562.con.0050	2174	128	fig|1463165.562.peg.2174
	CP014071	255	122	fig|1463165.70.peg.255	AL473_01250		PLF_570_00003683	PGF_00031058	Periplasmic protein YqjC	239462	239830	+	bi (<->)	1463165.561.con.0054	2550	122	fig|1463165.561.peg.2550			Periplasmic protein YqjC	1	0.992	bi (<->)	1463165.563.con.0001	13	122	fig|1463165.563.peg.13			Periplasmic protein YqjC	0.992	0.992	bi (<->)	1463165.567.con.0045	2410	122	fig|1463165.567.peg.2410			Periplasmic protein YqjC	1	0.992	bi (<->)	1463165.562.con.0050	2173	122	fig|1463165.562.peg.2173
	CP014071	256	101	fig|1463165.70.peg.256	AL473_01255		PLF_570_00001586	PGF_09690513	ElaB protein	239876	240181	+	bi (<->)	1463165.561.con.0054	2549	101	fig|1463165.561.peg.2549			ElaB protein	1	0.99	bi (<->)	1463165.563.con.0001	12	101	fig|1463165.563.peg.12			ElaB protein	1	0.99	bi (<->)	1463165.567.con.0045	2411	101	fig|1463165.567.peg.2411			ElaB protein	1	0.99	bi (<->)	1463165.562.con.0050	2172	101	fig|1463165.562.peg.2172
	CP014071	257	132	fig|1463165.70.peg.257	AL473_01260		PLF_570_00001127	PGF_02340011	Phage holin	240184	240582	+	bi (<->)	1463165.561.con.0054	2548	132	fig|1463165.561.peg.2548			Phage holin	0.992	0.992	bi (<->)	1463165.563.con.0001	11	132	fig|1463165.563.peg.11			Phage holin	0.992	0.992	bi (<->)	1463165.567.con.0045	2412	132	fig|1463165.567.peg.2412			Phage holin	0.992	0.992	bi (<->)	1463165.562.con.0050	2171	132	fig|1463165.562.peg.2171
	CP014071	258	98	fig|1463165.70.peg.258	AL473_01265		PLF_570_00003797	PGF_00014209	Inner membrane protein YqjK	240579	240875	+	bi (<->)	1463165.561.con.0054	2547	98	fig|1463165.561.peg.2547			Inner membrane protein YqjK	0.99	0.99	bi (<->)	1463165.563.con.0001	10	98	fig|1463165.563.peg.10			Inner membrane protein YqjK	0.969	0.99	bi (<->)	1463165.567.con.0045	2413	98	fig|1463165.567.peg.2413			Inner membrane protein YqjK	0.99	0.99	bi (<->)	1463165.562.con.0050	2170	98	fig|1463165.562.peg.2170
	CP014071	259	130	fig|1463165.70.peg.259	AL473_01270		PLF_570_00002094	PGF_00014208	Inner membrane protein YqjF	241226	241618	+	bi (<->)	1463165.561.con.0054	2546	130	fig|1463165.561.peg.2546			Inner membrane protein YqjF	1	0.992	bi (<->)	1463165.563.con.0001	9	130	fig|1463165.563.peg.9			Inner membrane protein YqjF	1	0.992	bi (<->)	1463165.567.con.0045	2414	130	fig|1463165.567.peg.2414			Inner membrane protein YqjF	1	0.992	bi (<->)	1463165.562.con.0050	2169	130	fig|1463165.562.peg.2169
	CP014071	260	328	fig|1463165.70.peg.260	AL473_01275		PLF_570_00001734	PGF_08514768	Glutathione S-transferase, omega (EC 2.5.1.18)	241695	242681	+	bi (<->)	1463165.561.con.0054	2545	328	fig|1463165.561.peg.2545			Glutathione S-transferase, omega (EC 2.5.1.18)	1	0.997	bi (<->)	1463165.563.con.0001	8	328	fig|1463165.563.peg.8			Glutathione S-transferase, omega (EC 2.5.1.18)	0.991	0.997	bi (<->)	1463165.567.con.0045	2415	328	fig|1463165.567.peg.2415			Glutathione S-transferase, omega (EC 2.5.1.18)	0.997	0.997	bi (<->)	1463165.562.con.0050	2168	328	fig|1463165.562.peg.2168
	CP014071	261	122	fig|1463165.70.peg.261	AL473_01280		PLF_570_00002350	PGF_00014154	Inner membrane protein YhaH	242808	243176	+	bi (<->)	1463165.561.con.0054	2544	122	fig|1463165.561.peg.2544			Inner membrane protein YhaH	0.992	0.992	bi (<->)	1463165.563.con.0001	7	122	fig|1463165.563.peg.7			Inner membrane protein YhaH	1	0.992	bi (<->)	1463165.567.con.0045	2416	122	fig|1463165.567.peg.2416			Inner membrane protein YhaH	0.992	0.992	bi (<->)	1463165.562.con.0050	2167	122	fig|1463165.562.peg.2167
	CP014071	262	298	fig|1463165.70.peg.262	AL473_01285		PLF_570_00000907	PGF_07987589	Transcriptional regulator, LysR family	243217	244113	-	bi (<->)	1463165.561.con.0054	2543	298	fig|1463165.561.peg.2543			Transcriptional regulator, LysR family	1	0.997	bi (<->)	1463165.563.con.0001	6	298	fig|1463165.563.peg.6			Transcriptional regulator, LysR family	1	0.997	bi (<->)	1463165.567.con.0045	2417	298	fig|1463165.567.peg.2417			Transcriptional regulator, LysR family	1	0.997	bi (<->)	1463165.562.con.0050	2166	298	fig|1463165.562.peg.2166
	CP014071	263	233	fig|1463165.70.peg.263	AL473_01290		PLF_570_00001486	PGF_00034350	Quercetin 2,3-dioxygenase (EC 1.13.11.24) => YhhW	244218	244919	+	bi (<->)	1463165.561.con.0054	2542	233	fig|1463165.561.peg.2542			Quercetin 2,3-dioxygenase (EC 1.13.11.24) => YhhW	1	0.996	bi (<->)	1463165.563.con.0001	5	233	fig|1463165.563.peg.5			Quercetin 2,3-dioxygenase (EC 1.13.11.24) => YhhW	0.983	0.996	bi (<->)	1463165.567.con.0045	2418	233	fig|1463165.567.peg.2418			Quercetin 2,3-dioxygenase (EC 1.13.11.24) => YhhW	1	0.996	bi (<->)	1463165.562.con.0050	2165	233	fig|1463165.562.peg.2165
	CP014071	264	55	fig|1463165.70.peg.264			PLF_570_00003762	PGF_00065586	Uncharacterized protein YhaL	244944	245111	+	bi (<->)	1463165.561.con.0054	2541	55	fig|1463165.561.peg.2541			Uncharacterized protein YhaL	1	0.982	bi (<->)	1463165.563.con.0001	4	55	fig|1463165.563.peg.4			Uncharacterized protein YhaL	1	0.982	bi (<->)	1463165.567.con.0045	2419	55	fig|1463165.567.peg.2419			Uncharacterized protein YhaL	1	0.982	bi (<->)	1463165.562.con.0050	2164	55	fig|1463165.562.peg.2164
	CP014071	265	136	fig|1463165.70.peg.265	AL473_01295		PLF_570_00006544	PGF_00408249	putative lipoprotein	245185	245595	-	bi (<->)	1463165.561.con.0054	2540	136	fig|1463165.561.peg.2540			putative lipoprotein	1	0.993	bi (<->)	1463165.563.con.0001	3	135	fig|1463165.563.peg.3			putative lipoprotein	0.838	0.993	bi (<->)	1463165.567.con.0045	2420	136	fig|1463165.567.peg.2420			putative lipoprotein	1	0.993	bi (<->)	1463165.562.con.0050	2163	136	fig|1463165.562.peg.2163
	CP014071	266	154	fig|1463165.70.peg.266	AL473_01300		PLF_570_00003833	PGF_00379912	hypothetical protein	245910	246374	+	bi (<->)	1463165.561.con.0054	2539	154	fig|1463165.561.peg.2539			hypothetical protein	1	0.994											bi (<->)	1463165.567.con.0045	2421	154	fig|1463165.567.peg.2421			hypothetical protein	0.974	0.994	bi (<->)	1463165.562.con.0050	2161	154	fig|1463165.562.peg.2161
	CP014071	268	296	fig|1463165.70.peg.268	AL473_01315		PLF_570_00000198	PGF_10097632	2-hydroxy-3-oxopropionate reductase (EC 1.1.1.60)	247117	248007	-	bi (<->)	1463165.561.con.0161	5050	296	fig|1463165.561.peg.5050			2-hydroxy-3-oxopropionate reductase (EC 1.1.1.60)	1	0.997	bi (<->)	1463165.563.con.0066	2606	296	fig|1463165.563.peg.2606			2-hydroxy-3-oxopropionate reductase (EC 1.1.1.60)	0.993	0.997	bi (<->)	1463165.567.con.0109	4226	296	fig|1463165.567.peg.4226			2-hydroxy-3-oxopropionate reductase (EC 1.1.1.60)	1	0.997	bi (<->)	1463165.562.con.0050	2159	296	fig|1463165.562.peg.2159
	CP014071	269	256	fig|1463165.70.peg.269	AL473_01320		PLF_570_00001977	PGF_00056138	2-dehydro-3-deoxyglucarate aldolase (EC 4.1.2.20)	248034	248804	-	bi (<->)	1463165.561.con.0161	5049	256	fig|1463165.561.peg.5049			2-dehydro-3-deoxyglucarate aldolase (EC 4.1.2.20)	1	0.996	bi (<->)	1463165.563.con.0066	2605	256	fig|1463165.563.peg.2605			2-dehydro-3-deoxyglucarate aldolase (EC 4.1.2.20)	0.984	0.996	bi (<->)	1463165.567.con.0109	4225	256	fig|1463165.567.peg.4225			2-dehydro-3-deoxyglucarate aldolase (EC 4.1.2.20)	1	0.996	bi (<->)	1463165.562.con.0050	2158	256	fig|1463165.562.peg.2158
	CP014071	270	523	fig|1463165.70.peg.270	AL473_01325	garD	PLF_570_00001070	PGF_00420929	D-galactarate dehydratase (EC 4.2.1.42)	249369	250940	+	bi (<->)	1463165.561.con.0161	5048	523	fig|1463165.561.peg.5048			D-galactarate dehydratase (EC 4.2.1.42)	0.996	0.998	bi (<->)	1463165.563.con.0066	2604	523	fig|1463165.563.peg.2604			D-galactarate dehydratase (EC 4.2.1.42)	0.979	0.998	bi (<->)	1463165.567.con.0109	4224	523	fig|1463165.567.peg.4224			D-galactarate dehydratase (EC 4.2.1.42)	0.996	0.998	bi (<->)	1463165.562.con.0050	2155	523	fig|1463165.562.peg.2155
	CP014071	271	316	fig|1463165.70.peg.271	AL473_01330		PLF_570_00004744	PGF_00044244	Putative sugar kinase, PfkB family protein (EC 2.7.1.-)	250995	251945	-	bi (<->)	1463165.561.con.0161	5047	316	fig|1463165.561.peg.5047			Putative sugar kinase, PfkB family protein (EC 2.7.1.-)	1	0.997	uni (->)	1463165.563.con.0025	1275	311	fig|1463165.563.peg.1275			2-ketogluconate kinase (EC 2.7.1.13)	0.305	0.974	uni (->)	1463165.567.con.0049	2565	311	fig|1463165.567.peg.2565			2-ketogluconate kinase (EC 2.7.1.13)	0.308	0.974	bi (<->)	1463165.562.con.0050	2154	316	fig|1463165.562.peg.2154
	CP014071	272	279	fig|1463165.70.peg.272	AL473_01335		PLF_570_00004674	PGF_03096858	Aga operon transcriptional repressor, DeoR family	251945	252784	-	bi (<->)	1463165.561.con.0161	5046	279	fig|1463165.561.peg.5046			Aga operon transcriptional repressor, DeoR family	1	0.996	uni (->)	1463165.563.con.0088	3356	249	fig|1463165.563.peg.3356			Transcriptional regulatory protein YciT	0.272	0.956	uni (->)	1463165.567.con.0012	736	249	fig|1463165.567.peg.736			Transcriptional regulatory protein YciT	0.272	0.956	bi (<->)	1463165.562.con.0050	2153	279	fig|1463165.562.peg.2153
	CP014071	273	284	fig|1463165.70.peg.273	AL473_01345		PLF_570_00004673	PGF_00055989	Tagatose-1,6-bisphosphate aldolase GatY (EC 4.1.2.40)	253099	253953	+	bi (<->)	1463165.561.con.0161	5045	284	fig|1463165.561.peg.5045			Tagatose-1,6-bisphosphate aldolase GatY (EC 4.1.2.40)	1	0.996	uni (->)	1463165.563.con.0006	332	286	fig|1463165.563.peg.332			Fructose-bisphosphate aldolase class II (EC 4.1.2.13)	0.394	0.983	uni (->)	1463165.567.con.0002	37	286	fig|1463165.567.peg.37			Fructose-bisphosphate aldolase class II (EC 4.1.2.13)	0.391	0.983	bi (<->)	1463165.562.con.0050	2152	284	fig|1463165.562.peg.2152
	CP014071	274	304	fig|1463165.70.peg.274	AL473_01350	pfkB	PLF_570_00030641	PGF_00055990	Tagatose-1-phosphate kinase TagK	253978	254892	+	bi (<->)	1463165.561.con.0161	5044	273	fig|1463165.561.peg.5044			Tagatose-1-phosphate kinase TagK	1	0.996	uni (->)	1463165.563.con.0074	2787	310	fig|1463165.563.peg.2787			6-phosphofructokinase class II (EC 2.7.1.11)	0.301	0.832	uni (->)	1463165.567.con.0025	1397	310	fig|1463165.567.peg.1397			6-phosphofructokinase class II (EC 2.7.1.11)	0.297	0.832	bi (<->)	1463165.562.con.0050	2151	304	fig|1463165.562.peg.2151
	CP014071	275	470	fig|1463165.70.peg.275	AL473_01355		PLF_570_00004731	PGF_00236174	PTS system, tagatose-specific IIB component / PTS system, tagatose-specific IIC component	254903	256315	+	bi (<->)	1463165.561.con.0044	2279	470	fig|1463165.561.peg.2279			PTS system, tagatose-specific IIB component / PTS system, tagatose-specific IIC component	1	0.998	uni (->)	1463165.563.con.0113	3996	564	fig|1463165.563.peg.3996			PTS system, inactive IIB catalytic domain / PTS system, fructose-specific IIB component (EC 2.7.1.202) / PTS system, fructose-specific IIC component	0.435	0.773	uni (->)	1463165.567.con.0069	3182	564	fig|1463165.567.peg.3182			PTS system, inactive IIB catalytic domain / PTS system, fructose-specific IIB component (EC 2.7.1.202) / PTS system, fructose-specific IIC component	0.435	0.773	bi (<->)	1463165.562.con.0050	2150	470	fig|1463165.562.peg.2150
	CP014071	276	271	fig|1463165.70.peg.276	AL473_01360		PLF_570_00004684	PGF_04035518	PTS system, tagatose-specific IIA component / PTS system, tagatose-specific phosphocarrier protein	256326	257141	+	bi (<->)	1463165.561.con.0044	2278	271	fig|1463165.561.peg.2278			PTS system, tagatose-specific IIA component / PTS system, tagatose-specific phosphocarrier protein	0.996	0.993	uni (->)	1463165.563.con.0113	3998	376	fig|1463165.563.peg.3998			PTS system, fructose-specific IIA component (EC 2.7.1.202) / Fructose-specific phosphocarrier protein HPr	0.525	0.372	uni (->)	1463165.567.con.0069	3180	376	fig|1463165.567.peg.3180			PTS system, fructose-specific IIA component (EC 2.7.1.202) / Fructose-specific phosphocarrier protein HPr	0.525	0.372	bi (<->)	1463165.562.con.0050	2149	271	fig|1463165.562.peg.2149
	CP014071	277	423	fig|1463165.70.peg.277	AL473_01365		PLF_570_00004667	PGF_00056007	Tagatose-6-phosphate kinase GatZ (EC 2.7.1.144)	257318	258589	+	bi (<->)	1463165.561.con.0044	2277	423	fig|1463165.561.peg.2277			Tagatose-6-phosphate kinase GatZ (EC 2.7.1.144)	1	0.998																					bi (<->)	1463165.562.con.0050	2148	423	fig|1463165.562.peg.2148
	CP014071	278	155	fig|1463165.70.peg.278	AL473_01370		PLF_570_00004677	PGF_04724541	PTS system, galactitol-specific IIA component (EC 2.7.1.200)	258604	259071	+	bi (<->)	1463165.561.con.0044	2276	155	fig|1463165.561.peg.2276			PTS system, galactitol-specific IIA component (EC 2.7.1.200)	0.994	0.994																					bi (<->)	1463165.562.con.0050	2147	155	fig|1463165.562.peg.2147
	CP014071	279	94	fig|1463165.70.peg.279	AL473_01375		PLF_570_00004678	PGF_00029672	PTS system, galactitol-specific IIB component (EC 2.7.1.200)	259098	259382	+	bi (<->)	1463165.561.con.0044	2275	94	fig|1463165.561.peg.2275			PTS system, galactitol-specific IIB component (EC 2.7.1.200)	1	0.989																					bi (<->)	1463165.562.con.0050	2146	94	fig|1463165.562.peg.2146
	CP014071	280	460	fig|1463165.70.peg.280	AL473_01380		PLF_570_00004679	PGF_00029677	PTS system, galactitol-specific IIC component	259388	260770	+	bi (<->)	1463165.561.con.0044	2274	460	fig|1463165.561.peg.2274			PTS system, galactitol-specific IIC component	1	0.998	uni (->)	1463165.563.con.0016	923	420	fig|1463165.563.peg.923			PTS system, galactitol-specific IIC component	0.387	0.976	uni (->)	1463165.567.con.0061	2920	420	fig|1463165.567.peg.2920			PTS system, galactitol-specific IIC component	0.387	0.976	bi (<->)	1463165.562.con.0050	2145	460	fig|1463165.562.peg.2145
	CP014071	281	347	fig|1463165.70.peg.281	AL473_01385		PLF_570_00036138	PGF_00007078	Galactitol-1-phosphate 5-dehydrogenase (EC 1.1.1.251)	260820	261863	+	bi (<->)	1463165.561.con.0044	2273	347	fig|1463165.561.peg.2273			Galactitol-1-phosphate 5-dehydrogenase (EC 1.1.1.251)	1	0.997	uni (->)	1463165.563.con.0144	4563	341	fig|1463165.563.peg.4563			L-threonine 3-dehydrogenase (EC 1.1.1.103)	0.265	0.971	uni (->)	1463165.567.con.0010	673	347	fig|1463165.567.peg.673			Hypothetical zinc-type alcohol dehydrogenase-like protein YdjJ	0.313	0.876	bi (<->)	1463165.562.con.0050	2144	347	fig|1463165.562.peg.2144
	CP014071	282	257	fig|1463165.70.peg.282	AL473_01390		PLF_570_00004671	PGF_00007075	Galactitol utilization operon repressor	261974	262747	+	bi (<->)	1463165.561.con.0044	2272	257	fig|1463165.561.peg.2272			Galactitol utilization operon repressor	1	0.996	uni (->)	1463165.563.con.0052	2130	257	fig|1463165.563.peg.2130			Glucitol operon repressor	0.374	0.973	uni (->)	1463165.567.con.0074	3403	257	fig|1463165.567.peg.3403			Glucitol operon repressor	0.374	0.973	bi (<->)	1463165.562.con.0050	2143	257	fig|1463165.562.peg.2143
	CP014071	283	287	fig|1463165.70.peg.283	AL473_01395		PLF_570_00000174	PGF_03215471	16S rRNA (cytidine(1402)-2'-O)-methyltransferase (EC 2.1.1.198)	262897	263760	-	bi (<->)	1463165.561.con.0044	2271	287	fig|1463165.561.peg.2271			16S rRNA (cytidine(1402)-2'-O)-methyltransferase (EC 2.1.1.198)	0.997	0.997	bi (<->)	1463165.563.con.0066	2603	287	fig|1463165.563.peg.2603			16S rRNA (cytidine(1402)-2'-O)-methyltransferase (EC 2.1.1.198)	0.997	0.997	bi (<->)	1463165.567.con.0109	4223	287	fig|1463165.567.peg.4223			16S rRNA (cytidine(1402)-2'-O)-methyltransferase (EC 2.1.1.198)	0.997	0.997	bi (<->)	1463165.562.con.0050	2141	287	fig|1463165.562.peg.2141
	CP014071	284	700	fig|1463165.70.peg.284	AL473_01400		PLF_570_00000251	PGF_03857933	Penicillin-binding protein activator LpoA	263824	265926	+	bi (<->)	1463165.561.con.0044	2270	702	fig|1463165.561.peg.2270			Penicillin-binding protein activator LpoA	0.991	0.999	bi (<->)	1463165.563.con.0066	2602	702	fig|1463165.563.peg.2602			Penicillin-binding protein activator LpoA	0.979	0.999	bi (<->)	1463165.567.con.0109	4222	702	fig|1463165.567.peg.4222			Penicillin-binding protein activator LpoA	0.989	0.999	bi (<->)	1463165.562.con.0050	2140	702	fig|1463165.562.peg.2140
	CP014071	285	128	fig|1463165.70.peg.285	AL473_01405		PLF_570_00002157	PGF_02501663	UPF0102 protein YraN	265884	266270	+	bi (<->)	1463165.561.con.0044	2269	128	fig|1463165.561.peg.2269			UPF0102 protein YraN	1	0.992	bi (<->)	1463165.563.con.0066	2601	128	fig|1463165.563.peg.2601			UPF0102 protein YraN	0.977	0.992	bi (<->)	1463165.567.con.0109	4221	128	fig|1463165.567.peg.4221			UPF0102 protein YraN	1	0.992	bi (<->)	1463165.562.con.0050	2139	128	fig|1463165.562.peg.2139
	CP014071	286	196	fig|1463165.70.peg.286	AL473_01410		PLF_570_00002149	PGF_06819459	DnaA initiator-associating protein DiaA	266296	266886	+	bi (<->)	1463165.561.con.0044	2268	196	fig|1463165.561.peg.2268			DnaA initiator-associating protein DiaA	1	0.995	bi (<->)	1463165.563.con.0066	2600	196	fig|1463165.563.peg.2600			DnaA initiator-associating protein DiaA	1	0.995	bi (<->)	1463165.567.con.0109	4220	196	fig|1463165.567.peg.4220			DnaA initiator-associating protein DiaA	1	0.995	bi (<->)	1463165.562.con.0050	2138	196	fig|1463165.562.peg.2138
	CP014071	287	191	fig|1463165.70.peg.287	AL473_01415		PLF_570_00001287	PGF_09778848	Uncharacterized protein YraP	266896	267471	+	bi (<->)	1463165.561.con.0044	2267	191	fig|1463165.561.peg.2267			Uncharacterized protein YraP	1	0.995	bi (<->)	1463165.563.con.0066	2599	191	fig|1463165.563.peg.2599			Uncharacterized protein YraP	0.99	0.995	bi (<->)	1463165.567.con.0109	4219	191	fig|1463165.567.peg.4219			Uncharacterized protein YraP	1	0.995	bi (<->)	1463165.562.con.0050	2137	191	fig|1463165.562.peg.2137
	CP014071	288	346	fig|1463165.70.peg.288	AL473_01420		PLF_570_00000699	PGF_03342342	Uncharacterized membrane protein, YraQ family	267593	268633	-	bi (<->)	1463165.561.con.0044	2266	346	fig|1463165.561.peg.2266			Uncharacterized membrane protein, YraQ family	1	0.997	bi (<->)	1463165.563.con.0066	2598	346	fig|1463165.563.peg.2598			Uncharacterized membrane protein, YraQ family	0.988	0.997	bi (<->)	1463165.567.con.0109	4218	346	fig|1463165.567.peg.4218			Uncharacterized membrane protein, YraQ family	1	0.997	bi (<->)	1463165.562.con.0050	2136	346	fig|1463165.562.peg.2136
	CP014071	289	215	fig|1463165.70.peg.289	AL473_01425		PLF_570_00001166	PGF_03331199	Uncharacterized protein YraR	268709	269356	-	bi (<->)	1463165.561.con.0044	2265	215	fig|1463165.561.peg.2265			Uncharacterized protein YraR	0.995	0.995	bi (<->)	1463165.563.con.0066	2597	215	fig|1463165.563.peg.2597			Uncharacterized protein YraR	0.972	0.995	bi (<->)	1463165.567.con.0109	4217	215	fig|1463165.567.peg.4217			Uncharacterized protein YraR	0.995	0.995	bi (<->)	1463165.562.con.0050	2135	215	fig|1463165.562.peg.2135
	CP014071	290	178	fig|1463165.70.peg.290	AL473_01430		PLF_570_00002719	PGF_00007481	ThiJ/PfpI family protein YhbO	269485	270021	+	bi (<->)	1463165.561.con.0044	2264	178	fig|1463165.561.peg.2264			ThiJ/PfpI family protein YhbO	1	0.994	bi (<->)	1463165.563.con.0066	2596	178	fig|1463165.563.peg.2596			ThiJ/PfpI family protein YhbO	1	0.994	bi (<->)	1463165.567.con.0109	4216	178	fig|1463165.567.peg.4216			ThiJ/PfpI family protein YhbO	1	0.994	bi (<->)	1463165.562.con.0050	2134	178	fig|1463165.562.peg.2134
	CP014071	291	147	fig|1463165.70.peg.291	AL473_01435		PLF_570_00001580	PGF_00184795	UPF0306 protein YhbP	269983	270426	-	bi (<->)	1463165.561.con.0044	2263	147	fig|1463165.561.peg.2263			UPF0306 protein YhbP	1	0.993	bi (<->)	1463165.563.con.0066	2595	147	fig|1463165.563.peg.2595			UPF0306 protein YhbP	0.986	0.993	bi (<->)	1463165.567.con.0109	4215	147	fig|1463165.567.peg.4215			UPF0306 protein YhbP	1	0.993	bi (<->)	1463165.562.con.0050	2133	147	fig|1463165.562.peg.2133
	CP014071	292	94	fig|1463165.70.peg.292	AL473_01440		PLF_570_00002060	PGF_03824315	UPF0213 protein YhbQ	270482	270766	+	bi (<->)	1463165.561.con.0044	2262	94	fig|1463165.561.peg.2262			UPF0213 protein YhbQ	1	0.989	bi (<->)	1463165.563.con.0066	2594	106	fig|1463165.563.peg.2594			UPF0213 protein YhbQ	0.979	0.877	bi (<->)	1463165.567.con.0109	4214	94	fig|1463165.567.peg.4214			UPF0213 protein YhbQ	1	0.989	bi (<->)	1463165.562.con.0050	2132	106	fig|1463165.562.peg.2132
	CP014071	293	167	fig|1463165.70.peg.293	AL473_01445		PLF_570_00001377	PGF_03828854	Uncharacterized N-acetyltransferase YhbS	270753	271256	-	bi (<->)	1463165.561.con.0044	2261	167	fig|1463165.561.peg.2261			Uncharacterized N-acetyltransferase YhbS	1	0.994	bi (<->)	1463165.563.con.0066	2593	167	fig|1463165.563.peg.2593			Uncharacterized N-acetyltransferase YhbS	0.994	0.994	bi (<->)	1463165.567.con.0109	4213	167	fig|1463165.567.peg.4213			Uncharacterized N-acetyltransferase YhbS	1	0.994	bi (<->)	1463165.562.con.0050	2131	167	fig|1463165.562.peg.2131
	CP014071	294	174	fig|1463165.70.peg.294	AL473_01450		PLF_570_00001384	PGF_01553714	Uncharacterized protein YhbT	271250	271774	-	bi (<->)	1463165.561.con.0044	2260	174	fig|1463165.561.peg.2260			Uncharacterized protein YhbT	0.994	0.994	bi (<->)	1463165.563.con.0066	2592	174	fig|1463165.563.peg.2592			Uncharacterized protein YhbT	1	0.994	bi (<->)	1463165.567.con.0109	4212	174	fig|1463165.567.peg.4212			Uncharacterized protein YhbT	1	0.994	bi (<->)	1463165.562.con.0050	2130	174	fig|1463165.562.peg.2130
	CP014071	295	331	fig|1463165.70.peg.295	AL473_01455		PLF_570_00001385	PGF_00418710	Uncharacterized protease YhbU	271996	272991	+	bi (<->)	1463165.561.con.0044	2259	331	fig|1463165.561.peg.2259			Uncharacterized protease YhbU	1	0.997	bi (<->)	1463165.563.con.0066	2591	331	fig|1463165.563.peg.2591			Uncharacterized protease YhbU	1	0.997	bi (<->)	1463165.567.con.0109	4211	331	fig|1463165.567.peg.4211			Uncharacterized protease YhbU	1	0.997	bi (<->)	1463165.562.con.0050	2129	331	fig|1463165.562.peg.2129
	CP014071	296	292	fig|1463165.70.peg.296	AL473_01460		PLF_570_00002062	PGF_03870438	Uncharacterized peptidase U32 family member YhbV	272997	273875	+	bi (<->)	1463165.561.con.0044	2258	292	fig|1463165.561.peg.2258			Uncharacterized peptidase U32 family member YhbV	0.99	0.997	bi (<->)	1463165.563.con.0066	2590	292	fig|1463165.563.peg.2590			Uncharacterized peptidase U32 family member YhbV	0.993	0.997	bi (<->)	1463165.567.con.0109	4210	292	fig|1463165.567.peg.4210			Uncharacterized peptidase U32 family member YhbV	0.99	0.997	bi (<->)	1463165.562.con.0050	2128	292	fig|1463165.562.peg.2128
	CP014071	297	335	fig|1463165.70.peg.297	AL473_01465		PLF_570_00001772	PGF_09847065	Luciferase-like monooxygenase YhbW	274019	275026	+	bi (<->)	1463165.561.con.0044	2257	335	fig|1463165.561.peg.2257			Luciferase-like monooxygenase YhbW	1	0.997	bi (<->)	1463165.563.con.0066	2589	335	fig|1463165.563.peg.2589			Luciferase-like monooxygenase YhbW	0.997	0.997	bi (<->)	1463165.567.con.0109	4209	335	fig|1463165.567.peg.4209			Luciferase-like monooxygenase YhbW	1	0.997	bi (<->)	1463165.562.con.0050	2127	335	fig|1463165.562.peg.2127
	CP014071	298	414	fig|1463165.70.peg.298	AL473_01470		PLF_570_00000091	PGF_04460416	Tryptophan-specific transport protein	275071	276315	-	bi (<->)	1463165.561.con.0044	2243	414	fig|1463165.561.peg.2243			Tryptophan-specific transport protein	0.995	0.998	bi (<->)	1463165.563.con.0066	2588	414	fig|1463165.563.peg.2588			Tryptophan-specific transport protein	0.993	0.998	bi (<->)	1463165.567.con.0109	4208	414	fig|1463165.567.peg.4208			Tryptophan-specific transport protein	0.998	0.998	bi (<->)	1463165.562.con.0050	2126	414	fig|1463165.562.peg.2126
	CP014071	299	643	fig|1463165.70.peg.299	AL473_01475		PLF_570_00002812	PGF_00421098	DEAD-box ATP-dependent RNA helicase DeaD (= CshA) (EC 3.6.4.13)	276459	278390	-	bi (<->)	1463165.561.con.0044	2242	643	fig|1463165.561.peg.2242			DEAD-box ATP-dependent RNA helicase DeaD (= CshA) (EC 3.6.4.13)	1	0.998	bi (<->)	1463165.563.con.0066	2587	643	fig|1463165.563.peg.2587			DEAD-box ATP-dependent RNA helicase DeaD (= CshA) (EC 3.6.4.13)	0.998	0.998	bi (<->)	1463165.567.con.0109	4207	643	fig|1463165.567.peg.4207			DEAD-box ATP-dependent RNA helicase DeaD (= CshA) (EC 3.6.4.13)	1	0.998	bi (<->)	1463165.562.con.0050	2125	643	fig|1463165.562.peg.2125
	CP014071	300	26	fig|1463165.70.peg.300	AL473_01480	yrbN	PLF_570_00093863	PGF_12731427	hypothetical protein	278383	278463	-
	CP014071	301	294	fig|1463165.70.peg.301	AL473_01485		PLF_570_00001769	PGF_00017407	Lipoprotein NlpI	278568	279452	-	bi (<->)	1463165.561.con.0044	2241	294	fig|1463165.561.peg.2241			Lipoprotein NlpI	1	0.997	bi (<->)	1463165.563.con.0066	2586	294	fig|1463165.563.peg.2586			Lipoprotein NlpI	1	0.997	bi (<->)	1463165.567.con.0109	4206	294	fig|1463165.567.peg.4206			Lipoprotein NlpI	1	0.997	bi (<->)	1463165.562.con.0050	2124	294	fig|1463165.562.peg.2124
	CP014071	302	711	fig|1463165.70.peg.302	AL473_01490	pnp	PLF_570_00000414	PGF_03104485	Polyribonucleotide nucleotidyltransferase (EC 2.7.7.8)	279561	281696	-	bi (<->)	1463165.561.con.0044	2240	711	fig|1463165.561.peg.2240			Polyribonucleotide nucleotidyltransferase (EC 2.7.7.8)	1	0.999	bi (<->)	1463165.563.con.0066	2585	711	fig|1463165.563.peg.2585			Polyribonucleotide nucleotidyltransferase (EC 2.7.7.8)	0.999	0.999	bi (<->)	1463165.567.con.0109	4205	711	fig|1463165.567.peg.4205			Polyribonucleotide nucleotidyltransferase (EC 2.7.7.8)	1	0.999	bi (<->)	1463165.562.con.0050	2123	711	fig|1463165.562.peg.2123
	CP014071	303	70	fig|1463165.70.peg.303	AL473_01495		PLF_570_00004067	PGF_01958804	hypothetical protein	281655	281867	+
	CP014071	304	89	fig|1463165.70.peg.304	AL473_01500		PLF_570_00002449	PGF_00049847	SSU ribosomal protein S15p (S13e)	281939	282208	-	bi (<->)	1463165.561.con.0044	2239	89	fig|1463165.561.peg.2239			SSU ribosomal protein S15p (S13e)	1	0.989	bi (<->)	1463165.563.con.0066	2584	89	fig|1463165.563.peg.2584			SSU ribosomal protein S15p (S13e)	1	0.989	bi (<->)	1463165.567.con.0109	4204	89	fig|1463165.567.peg.4204			SSU ribosomal protein S15p (S13e)	1	0.989	bi (<->)	1463165.562.con.0050	2122	89	fig|1463165.562.peg.2122
	CP014071	305	314	fig|1463165.70.peg.305	AL473_01505		PLF_570_00001970	PGF_00413295	tRNA pseudouridine(55) synthase (EC 5.4.99.25)	282357	283301	-	bi (<->)	1463165.561.con.0044	2238	314	fig|1463165.561.peg.2238			tRNA pseudouridine(55) synthase (EC 5.4.99.25)	0.997	0.997	bi (<->)	1463165.563.con.0066	2583	314	fig|1463165.563.peg.2583			tRNA pseudouridine(55) synthase (EC 5.4.99.25)	0.987	0.997	bi (<->)	1463165.567.con.0109	4203	314	fig|1463165.567.peg.4203			tRNA pseudouridine(55) synthase (EC 5.4.99.25)	0.997	0.997	bi (<->)	1463165.562.con.0050	2121	314	fig|1463165.562.peg.2121
	CP014071	306	133	fig|1463165.70.peg.306	AL473_01510		PLF_570_00002200	PGF_09452281	Ribosome-binding factor A	283301	283702	-	bi (<->)	1463165.561.con.0044	2237	133	fig|1463165.561.peg.2237			Ribosome-binding factor A	1	0.992	bi (<->)	1463165.563.con.0066	2582	133	fig|1463165.563.peg.2582			Ribosome-binding factor A	1	0.992	bi (<->)	1463165.567.con.0109	4202	133	fig|1463165.567.peg.4202			Ribosome-binding factor A	1	0.992	bi (<->)	1463165.562.con.0050	2120	133	fig|1463165.562.peg.2120
	CP014071	307	896	fig|1463165.70.peg.307	AL473_01515		PLF_570_00116575	PGF_10525419	Translation initiation factor 2	283805	286495	-	bi (<->)	1463165.561.con.0044	2236	896	fig|1463165.561.peg.2236			Translation initiation factor 2	1	0.999	bi (<->)	1463165.563.con.0066	2581	896	fig|1463165.563.peg.2581			Translation initiation factor 2	1	0.999	bi (<->)	1463165.567.con.0109	4201	896	fig|1463165.567.peg.4201			Translation initiation factor 2	1	0.999	bi (<->)	1463165.562.con.0050	2119	896	fig|1463165.562.peg.2119
	CP014071	308	495	fig|1463165.70.peg.308	AL473_01520	nusA	PLF_570_00001553	PGF_07063065	Transcription termination protein NusA	286520	288007	-	bi (<->)	1463165.561.con.0044	2235	495	fig|1463165.561.peg.2235			Transcription termination protein NusA	1	0.998	bi (<->)	1463165.563.con.0066	2580	495	fig|1463165.563.peg.2580			Transcription termination protein NusA	1	0.998	bi (<->)	1463165.567.con.0109	4200	495	fig|1463165.567.peg.4200			Transcription termination protein NusA	1	0.998	bi (<->)	1463165.562.con.0050	2118	495	fig|1463165.562.peg.2118
	CP014071	309	150	fig|1463165.70.peg.309	AL473_01525		PLF_570_00002019	PGF_01682834	Bacterial ribosome SSU maturation protein RimP	288035	288487	-	bi (<->)	1463165.561.con.0044	2234	140	fig|1463165.561.peg.2234			Bacterial ribosome SSU maturation protein RimP	1	0.993	bi (<->)	1463165.563.con.0066	2579	140	fig|1463165.563.peg.2579			Bacterial ribosome SSU maturation protein RimP	1	0.993	bi (<->)	1463165.567.con.0109	4199	140	fig|1463165.567.peg.4199			Bacterial ribosome SSU maturation protein RimP	1	0.993	bi (<->)	1463165.562.con.0050	2117	140	fig|1463165.562.peg.2117
	CP014071	310	447	fig|1463165.70.peg.310	AL473_01535		PLF_570_00000364	PGF_02862285	Argininosuccinate synthase (EC 6.3.4.5)	289080	290423	+	bi (<->)	1463165.561.con.0070	3133	447	fig|1463165.561.peg.3133			Argininosuccinate synthase (EC 6.3.4.5)	1	0.998	bi (<->)	1463165.563.con.0005	232	447	fig|1463165.563.peg.232			Argininosuccinate synthase (EC 6.3.4.5)	1	0.998	bi (<->)	1463165.567.con.0005	452	447	fig|1463165.567.peg.452			Argininosuccinate synthase (EC 6.3.4.5)	0.998	0.998	bi (<->)	1463165.562.con.0063	2614	447	fig|1463165.562.peg.2614
	CP014071	311	46	fig|1463165.70.peg.311			PLF_570_00062151	PGF_06766963	hypothetical protein	290434	290574	+	bi (<->)	1463165.561.con.0070	3132	46	fig|1463165.561.peg.3132			hypothetical protein	1	0.978											bi (<->)	1463165.567.con.0005	451	46	fig|1463165.567.peg.451			hypothetical protein	1	0.978
	CP014071	312	209	fig|1463165.70.peg.312	AL473_01540		PLF_570_00003302	PGF_08225224	hypothetical protein	290597	291226	+	bi (<->)	1463165.561.con.0070	3131	209	fig|1463165.561.peg.3131			hypothetical protein	1	0.995	bi (<->)	1463165.563.con.0005	230	209	fig|1463165.563.peg.230			hypothetical protein	0.99	0.995	bi (<->)	1463165.567.con.0005	450	209	fig|1463165.567.peg.450			hypothetical protein	1	0.995	bi (<->)	1463165.562.con.0063	2613	209	fig|1463165.562.peg.2613
	CP014071	313	183	fig|1463165.70.peg.313	AL473_01545		PLF_570_00003375	PGF_00064844	Uncharacterized outer membrane protein YfaZ	291580	292131	+	bi (<->)	1463165.561.con.0070	3129	183	fig|1463165.561.peg.3129			Uncharacterized outer membrane protein YfaZ	0.989	0.995	bi (<->)	1463165.563.con.0005	229	183	fig|1463165.563.peg.229			Uncharacterized outer membrane protein YfaZ	0.945	0.995	bi (<->)	1463165.567.con.0005	448	183	fig|1463165.567.peg.448			Uncharacterized outer membrane protein YfaZ	0.995	0.995	bi (<->)	1463165.562.con.0063	2612	183	fig|1463165.562.peg.2612
	CP014071	314	133	fig|1463165.70.peg.314	AL473_01550		PLF_570_00003652	PGF_00367001	hypothetical protein	292173	292574	-	bi (<->)	1463165.561.con.0070	3128	133	fig|1463165.561.peg.3128			hypothetical protein	0.985	0.992	bi (<->)	1463165.563.con.0005	228	133	fig|1463165.563.peg.228			hypothetical protein	0.932	0.992	bi (<->)	1463165.567.con.0005	447	133	fig|1463165.567.peg.447			hypothetical protein	0.985	0.992	bi (<->)	1463165.562.con.0063	2611	133	fig|1463165.562.peg.2611
	CP014071	315	109	fig|1463165.70.peg.315	AL473_01560		PLF_570_00002425	PGF_10456344	Protein translocase membrane subunit SecG	292815	293144	-	bi (<->)	1463165.561.con.0070	3127	109	fig|1463165.561.peg.3127			Protein translocase membrane subunit SecG	1	0.991	bi (<->)	1463165.563.con.0005	227	109	fig|1463165.563.peg.227			Protein translocase membrane subunit SecG	1	0.991	bi (<->)	1463165.567.con.0005	446	109	fig|1463165.567.peg.446			Protein translocase membrane subunit SecG	1	0.991	bi (<->)	1463165.562.con.0063	2610	109	fig|1463165.562.peg.2610
	CP014071	316	445	fig|1463165.70.peg.316	AL473_01565		PLF_570_00001182	PGF_01137124	Phosphoglucosamine mutase (EC 5.4.2.10)	293374	294711	-	bi (<->)	1463165.561.con.0070	3126	445	fig|1463165.561.peg.3126			Phosphoglucosamine mutase (EC 5.4.2.10)	1	0.998	bi (<->)	1463165.563.con.0005	226	445	fig|1463165.563.peg.226			Phosphoglucosamine mutase (EC 5.4.2.10)	1	0.998	bi (<->)	1463165.567.con.0005	445	445	fig|1463165.567.peg.445			Phosphoglucosamine mutase (EC 5.4.2.10)	1	0.998	bi (<->)	1463165.562.con.0063	2609	445	fig|1463165.562.peg.2609
	CP014071	317	282	fig|1463165.70.peg.317	AL473_01570		PLF_570_00002046	PGF_01853493	Dihydropteroate synthase (EC 2.5.1.15)	294704	295552	-	bi (<->)	1463165.561.con.0070	3125	282	fig|1463165.561.peg.3125			Dihydropteroate synthase (EC 2.5.1.15)	0.996	0.996	bi (<->)	1463165.563.con.0005	225	282	fig|1463165.563.peg.225			Dihydropteroate synthase (EC 2.5.1.15)	0.996	0.996	bi (<->)	1463165.567.con.0005	444	282	fig|1463165.567.peg.444			Dihydropteroate synthase (EC 2.5.1.15)	1	0.996	bi (<->)	1463165.562.con.0063	2608	282	fig|1463165.562.peg.2608
	CP014071	318	644	fig|1463165.70.peg.318	AL473_01575		PLF_570_00001060	PGF_06275407	Cell division-associated, ATP-dependent zinc metalloprotease FtsH	295649	297583	-	bi (<->)	1463165.561.con.0070	3124	647	fig|1463165.561.peg.3124			Cell division-associated, ATP-dependent zinc metalloprotease FtsH	1	0.994	bi (<->)	1463165.563.con.0005	224	644	fig|1463165.563.peg.224			Cell division-associated, ATP-dependent zinc metalloprotease FtsH	1	0.998	bi (<->)	1463165.567.con.0005	443	644	fig|1463165.567.peg.443			Cell division-associated, ATP-dependent zinc metalloprotease FtsH	1	0.998	bi (<->)	1463165.562.con.0063	2607	647	fig|1463165.562.peg.2607
	CP014071	319	209	fig|1463165.70.peg.319	AL473_01580		PLF_570_00000811	PGF_00415581	23S rRNA (uridine(2552)-2'-O)-methyltransferase (EC 2.1.1.166)	297683	298312	-	bi (<->)	1463165.561.con.0070	3123	209	fig|1463165.561.peg.3123			23S rRNA (uridine(2552)-2'-O)-methyltransferase (EC 2.1.1.166)	1	0.995	bi (<->)	1463165.563.con.0005	223	209	fig|1463165.563.peg.223			23S rRNA (uridine(2552)-2'-O)-methyltransferase (EC 2.1.1.166)	0.995	0.995	bi (<->)	1463165.567.con.0005	442	209	fig|1463165.567.peg.442			23S rRNA (uridine(2552)-2'-O)-methyltransferase (EC 2.1.1.166)	1	0.995	bi (<->)	1463165.562.con.0063	2606	209	fig|1463165.562.peg.2606
	CP014071	320	110	fig|1463165.70.peg.320	AL473_01585		PLF_570_00002059	PGF_04287303	RNA-binding protein YhbY	298397	298729	+	bi (<->)	1463165.561.con.0070	3122	110	fig|1463165.561.peg.3122			RNA-binding protein YhbY	1	0.991	bi (<->)	1463165.563.con.0005	222	110	fig|1463165.563.peg.222			RNA-binding protein YhbY	1	0.991	bi (<->)	1463165.567.con.0005	441	110	fig|1463165.567.peg.441			RNA-binding protein YhbY	1	0.991	bi (<->)	1463165.562.con.0063	2605	110	fig|1463165.562.peg.2605
	CP014071	321	158	fig|1463165.70.peg.321	AL473_01590		PLF_570_00002459	PGF_01043799	Transcription elongation factor GreA	298882	299358	-	bi (<->)	1463165.561.con.0070	3121	158	fig|1463165.561.peg.3121			Transcription elongation factor GreA	1	0.994	bi (<->)	1463165.563.con.0005	221	158	fig|1463165.563.peg.221			Transcription elongation factor GreA	1	0.994	bi (<->)	1463165.567.con.0005	440	158	fig|1463165.567.peg.440			Transcription elongation factor GreA	1	0.994	bi (<->)	1463165.562.con.0063	2604	158	fig|1463165.562.peg.2604
	CP014071	322	477	fig|1463165.70.peg.322	AL473_01595		PLF_570_00000844	PGF_06594113	D-alanyl-D-alanine carboxypeptidase (EC 3.4.16.4)	299594	301027	+	bi (<->)	1463165.561.con.0070	3120	477	fig|1463165.561.peg.3120			D-alanyl-D-alanine carboxypeptidase (EC 3.4.16.4)	1	0.998	bi (<->)	1463165.563.con.0005	220	477	fig|1463165.563.peg.220			D-alanyl-D-alanine carboxypeptidase (EC 3.4.16.4)	0.996	0.998	bi (<->)	1463165.567.con.0005	439	477	fig|1463165.567.peg.439			D-alanyl-D-alanine carboxypeptidase (EC 3.4.16.4)	0.998	0.998	bi (<->)	1463165.562.con.0063	2603	477	fig|1463165.562.peg.2603
	CP014071	323	392	fig|1463165.70.peg.323	AL473_01600	yhbZ	PLF_570_00001104	PGF_02029783	GTP-binding protein Obg	301080	302258	-	bi (<->)	1463165.561.con.0070	3119	392	fig|1463165.561.peg.3119			GTP-binding protein Obg	1	0.997	bi (<->)	1463165.563.con.0005	219	392	fig|1463165.563.peg.219			GTP-binding protein Obg	0.997	0.997	bi (<->)	1463165.567.con.0005	438	392	fig|1463165.567.peg.438			GTP-binding protein Obg	1	0.997	bi (<->)	1463165.562.con.0063	2602	392	fig|1463165.562.peg.2602
	CP014071	324	321	fig|1463165.70.peg.324	AL473_01605		PLF_570_00000601	PGF_01809653	Uncharacterized inner membrane transporter YhbE	302274	303239	-	bi (<->)	1463165.561.con.0070	3118	321	fig|1463165.561.peg.3118			Uncharacterized inner membrane transporter YhbE	0.997	0.997	bi (<->)	1463165.563.con.0005	218	321	fig|1463165.563.peg.218			Uncharacterized inner membrane transporter YhbE	1	0.997	bi (<->)	1463165.567.con.0005	437	321	fig|1463165.567.peg.437			Uncharacterized inner membrane transporter YhbE	1	0.997	bi (<->)	1463165.562.con.0063	2601	321	fig|1463165.562.peg.2601
	CP014071	325	85	fig|1463165.70.peg.325	AL473_01610	rpmA	PLF_570_00002098	PGF_00016385	LSU ribosomal protein L27p	303333	303590	-	bi (<->)	1463165.561.con.0070	3117	85	fig|1463165.561.peg.3117			LSU ribosomal protein L27p	1	0.988	bi (<->)	1463165.563.con.0005	217	85	fig|1463165.563.peg.217			LSU ribosomal protein L27p	1	0.988	bi (<->)	1463165.567.con.0005	436	85	fig|1463165.567.peg.436			LSU ribosomal protein L27p	0.988	0.988	bi (<->)	1463165.562.con.0063	2600	85	fig|1463165.562.peg.2600
	CP014071	326	103	fig|1463165.70.peg.326	AL473_01615	rplU	PLF_570_00004825	PGF_04978890	LSU ribosomal protein L21p	303611	303922	-	bi (<->)	1463165.561.con.0070	3116	103	fig|1463165.561.peg.3116			LSU ribosomal protein L21p	1	0.99	bi (<->)	1463165.563.con.0005	216	103	fig|1463165.563.peg.216			LSU ribosomal protein L21p	1	0.99	bi (<->)	1463165.567.con.0005	435	103	fig|1463165.567.peg.435			LSU ribosomal protein L21p	1	0.99	bi (<->)	1463165.562.con.0063	2599	103	fig|1463165.562.peg.2599
	CP014071	327	323	fig|1463165.70.peg.327	AL473_01620		PLF_570_00001794	PGF_00026866	Octaprenyl diphosphate synthase (EC 2.5.1.90)	304183	305154	+	bi (<->)	1463165.561.con.0070	3115	323	fig|1463165.561.peg.3115			Octaprenyl diphosphate synthase (EC 2.5.1.90)	1	0.997	bi (<->)	1463165.563.con.0005	215	323	fig|1463165.563.peg.215			Octaprenyl diphosphate synthase (EC 2.5.1.90)	0.997	0.997	bi (<->)	1463165.567.con.0005	434	323	fig|1463165.567.peg.434			Octaprenyl diphosphate synthase (EC 2.5.1.90)	1	0.997	bi (<->)	1463165.562.con.0063	2598	323	fig|1463165.562.peg.2598
	CP014071	328	90	fig|1463165.70.peg.328	AL473_01625		PLF_570_00000010	PGF_02873311	Sugar fermentation stimulation protein B	305352	305624	+	bi (<->)	1463165.561.con.0070	3114	90	fig|1463165.561.peg.3114			Sugar fermentation stimulation protein B	1	0.989	bi (<->)	1463165.563.con.0005	214	90	fig|1463165.563.peg.214			Sugar fermentation stimulation protein B	1	0.989	bi (<->)	1463165.567.con.0005	433	90	fig|1463165.567.peg.433			Sugar fermentation stimulation protein B	1	0.989	bi (<->)	1463165.562.con.0063	2597	90	fig|1463165.562.peg.2597
	CP014071	329	419	fig|1463165.70.peg.329	AL473_01630	murA	PLF_570_00015042	PGF_00900122	UDP-N-acetylglucosamine 1-carboxyvinyltransferase (EC 2.5.1.7)	305679	306938	-	bi (<->)	1463165.561.con.0070	3113	419	fig|1463165.561.peg.3113			UDP-N-acetylglucosamine 1-carboxyvinyltransferase (EC 2.5.1.7)	1	0.998	bi (<->)	1463165.563.con.0005	213	419	fig|1463165.563.peg.213			UDP-N-acetylglucosamine 1-carboxyvinyltransferase (EC 2.5.1.7)	0.995	0.998	bi (<->)	1463165.567.con.0005	432	419	fig|1463165.567.peg.432			UDP-N-acetylglucosamine 1-carboxyvinyltransferase (EC 2.5.1.7)	1	0.998	bi (<->)	1463165.562.con.0063	2596	419	fig|1463165.562.peg.2596
	CP014071	330	84	fig|1463165.70.peg.330	AL473_01635		PLF_570_00002261	PGF_01923866	Acid stress protein IbaG	306992	307246	-	bi (<->)	1463165.561.con.0070	3112	84	fig|1463165.561.peg.3112			Acid stress protein IbaG	1	0.988	bi (<->)	1463165.563.con.0005	212	84	fig|1463165.563.peg.212			Acid stress protein IbaG	1	0.988	bi (<->)	1463165.567.con.0005	431	84	fig|1463165.567.peg.431			Acid stress protein IbaG	1	0.988	bi (<->)	1463165.562.con.0063	2595	84	fig|1463165.562.peg.2595
	CP014071	331	96	fig|1463165.70.peg.331	AL473_01640		PLF_570_00002151	PGF_00706508	Phospholipid ABC transporter-binding protein MlaB	307383	307673	-	bi (<->)	1463165.561.con.0070	3111	96	fig|1463165.561.peg.3111			Phospholipid ABC transporter-binding protein MlaB	0.99	0.99	bi (<->)	1463165.563.con.0005	211	96	fig|1463165.563.peg.211			Phospholipid ABC transporter-binding protein MlaB	0.979	0.99	bi (<->)	1463165.567.con.0005	430	96	fig|1463165.567.peg.430			Phospholipid ABC transporter-binding protein MlaB	0.99	0.99	bi (<->)	1463165.562.con.0063	2594	95	fig|1463165.562.peg.2594
	CP014071	332	211	fig|1463165.70.peg.332	AL473_01645		PLF_570_00001813	PGF_10659937	Phospholipid ABC transporter shuttle protein MlaC	307673	308308	-	bi (<->)	1463165.561.con.0070	3110	211	fig|1463165.561.peg.3110			Phospholipid ABC transporter shuttle protein MlaC	1	0.995	bi (<->)	1463165.563.con.0005	210	211	fig|1463165.563.peg.210			Phospholipid ABC transporter shuttle protein MlaC	0.991	0.995	bi (<->)	1463165.567.con.0005	429	211	fig|1463165.567.peg.429			Phospholipid ABC transporter shuttle protein MlaC	1	0.995	bi (<->)	1463165.562.con.0063	2593	211	fig|1463165.562.peg.2593
	CP014071	333	183	fig|1463165.70.peg.333	AL473_01650	mlaD	PLF_570_00001814	PGF_00973394	Phospholipid ABC transporter substrate-binding protein MlaD	308327	308878	-	bi (<->)	1463165.561.con.0070	3109	183	fig|1463165.561.peg.3109			Phospholipid ABC transporter substrate-binding protein MlaD	0.995	0.995	bi (<->)	1463165.563.con.0005	209	183	fig|1463165.563.peg.209			Phospholipid ABC transporter substrate-binding protein MlaD	1	0.995	bi (<->)	1463165.567.con.0005	428	183	fig|1463165.567.peg.428			Phospholipid ABC transporter substrate-binding protein MlaD	1	0.995	bi (<->)	1463165.562.con.0063	2592	183	fig|1463165.562.peg.2592
	CP014071	334	260	fig|1463165.70.peg.334	AL473_01655		PLF_570_00002150	PGF_07114837	Phospholipid ABC transporter permease protein MlaE	308883	309665	-	bi (<->)	1463165.561.con.0070	3108	260	fig|1463165.561.peg.3108			Phospholipid ABC transporter permease protein MlaE	1	0.996	bi (<->)	1463165.563.con.0005	208	260	fig|1463165.563.peg.208			Phospholipid ABC transporter permease protein MlaE	1	0.996	bi (<->)	1463165.567.con.0005	427	260	fig|1463165.567.peg.427			Phospholipid ABC transporter permease protein MlaE	1	0.996	bi (<->)	1463165.562.con.0063	2591	260	fig|1463165.562.peg.2591
	CP014071	335	270	fig|1463165.70.peg.335	AL473_01660		PLF_570_00001812	PGF_06005828	Phospholipid ABC transporter ATP-binding protein MlaF	309673	310485	-	bi (<->)	1463165.561.con.0070	3107	270	fig|1463165.561.peg.3107			Phospholipid ABC transporter ATP-binding protein MlaF	1	0.996	bi (<->)	1463165.563.con.0005	207	270	fig|1463165.563.peg.207			Phospholipid ABC transporter ATP-binding protein MlaF	1	0.996	bi (<->)	1463165.567.con.0005	426	270	fig|1463165.567.peg.426			Phospholipid ABC transporter ATP-binding protein MlaF	1	0.996	bi (<->)	1463165.562.con.0063	2590	282	fig|1463165.562.peg.2590
	CP014071	336	325	fig|1463165.70.peg.336	AL473_01670		PLF_570_00001128	PGF_00709681	Inner membrane protein YrbG, predicted calcium/sodium:proton antiporter	310695	311672	+	bi (<->)	1463165.561.con.0070	3106	325	fig|1463165.561.peg.3106			Inner membrane protein YrbG, predicted calcium/sodium:proton antiporter	1	0.997	bi (<->)	1463165.563.con.0005	205	325	fig|1463165.563.peg.205			Inner membrane protein YrbG, predicted calcium/sodium:proton antiporter	0.994	0.997	bi (<->)	1463165.567.con.0005	425	325	fig|1463165.567.peg.425			Inner membrane protein YrbG, predicted calcium/sodium:proton antiporter	1	0.997	bi (<->)	1463165.562.con.0063	2589	325	fig|1463165.562.peg.2589
	CP014071	337	328	fig|1463165.70.peg.337	AL473_01675		PLF_570_00000372	PGF_00420903	D-arabinose-5-phosphate isomerase (EC 5.3.1.13)	311687	312673	+	bi (<->)	1463165.561.con.0070	3105	328	fig|1463165.561.peg.3105			D-arabinose-5-phosphate isomerase (EC 5.3.1.13)	1	0.997	bi (<->)	1463165.563.con.0005	204	328	fig|1463165.563.peg.204			D-arabinose-5-phosphate isomerase (EC 5.3.1.13)	0.997	0.997	bi (<->)	1463165.567.con.0005	424	328	fig|1463165.567.peg.424			D-arabinose-5-phosphate isomerase (EC 5.3.1.13)	1	0.997	bi (<->)	1463165.562.con.0063	2588	328	fig|1463165.562.peg.2588
	CP014071	338	188	fig|1463165.70.peg.338	AL473_01680		PLF_570_00001293	PGF_06894101	3-deoxy-D-manno-octulosonate 8-phosphate phosphatase (EC 3.1.3.45)	312688	313254	+	bi (<->)	1463165.561.con.0070	3104	188	fig|1463165.561.peg.3104			3-deoxy-D-manno-octulosonate 8-phosphate phosphatase (EC 3.1.3.45)	1	0.995	bi (<->)	1463165.563.con.0005	203	188	fig|1463165.563.peg.203			3-deoxy-D-manno-octulosonate 8-phosphate phosphatase (EC 3.1.3.45)	0.989	0.995	bi (<->)	1463165.567.con.0005	423	188	fig|1463165.567.peg.423			3-deoxy-D-manno-octulosonate 8-phosphate phosphatase (EC 3.1.3.45)	0.989	0.995	bi (<->)	1463165.562.con.0063	2587	188	fig|1463165.562.peg.2587
	CP014071	339	191	fig|1463165.70.peg.339	AL473_01685	lptC	PLF_570_00002105	PGF_00017327	Lipopolysaccharide export system protein LptC	313251	313826	+	bi (<->)	1463165.561.con.0070	3103	191	fig|1463165.561.peg.3103			Lipopolysaccharide export system protein LptC	1	0.995	bi (<->)	1463165.563.con.0005	202	191	fig|1463165.563.peg.202			Lipopolysaccharide export system protein LptC	0.995	0.995	bi (<->)	1463165.567.con.0005	422	191	fig|1463165.567.peg.422			Lipopolysaccharide export system protein LptC	1	0.995	bi (<->)	1463165.562.con.0063	2586	191	fig|1463165.562.peg.2586
	CP014071	340	181	fig|1463165.70.peg.340	AL473_01690		PLF_570_00001771	PGF_09879986	Lipopolysaccharide export system protein LptA	313795	314340	+	bi (<->)	1463165.561.con.0070	3102	181	fig|1463165.561.peg.3102			Lipopolysaccharide export system protein LptA	1	0.994	bi (<->)	1463165.563.con.0005	201	181	fig|1463165.563.peg.201			Lipopolysaccharide export system protein LptA	1	0.994	bi (<->)	1463165.567.con.0005	421	181	fig|1463165.567.peg.421			Lipopolysaccharide export system protein LptA	1	0.994	bi (<->)	1463165.562.con.0063	2585	181	fig|1463165.562.peg.2585
	CP014071	341	241	fig|1463165.70.peg.341	AL473_01695	lptB	PLF_570_00001768	PGF_00017190	Lipopolysaccharide ABC transporter, ATP-binding protein LptB	314347	315072	+	bi (<->)	1463165.561.con.0056	2646	167	fig|1463165.561.peg.2646			Lipopolysaccharide ABC transporter, ATP-binding protein LptB	1	0.994	bi (<->)	1463165.563.con.0005	200	241	fig|1463165.563.peg.200			Lipopolysaccharide ABC transporter, ATP-binding protein LptB	1	0.996	bi (<->)	1463165.567.con.0005	420	241	fig|1463165.567.peg.420			Lipopolysaccharide ABC transporter, ATP-binding protein LptB	1	0.996	bi (<->)	1463165.562.con.0063	2584	241	fig|1463165.562.peg.2584
	CP014071	342	477	fig|1463165.70.peg.342	AL473_01700		PLF_570_00001208	PGF_00046403	RNA polymerase sigma-54 factor RpoN	315120	316553	+	bi (<->)	1463165.561.con.0056	2645	477	fig|1463165.561.peg.2645			RNA polymerase sigma-54 factor RpoN	1	0.998	bi (<->)	1463165.563.con.0005	199	477	fig|1463165.563.peg.199			RNA polymerase sigma-54 factor RpoN	0.998	0.998	bi (<->)	1463165.567.con.0005	419	477	fig|1463165.567.peg.419			RNA polymerase sigma-54 factor RpoN	0.998	0.998	bi (<->)	1463165.562.con.0063	2583	477	fig|1463165.562.peg.2583
	CP014071	343	95	fig|1463165.70.peg.343	AL473_01705		PLF_570_00002446	PGF_01382519	Ribosome hibernation promoting factor Hpf	316576	316863	+	bi (<->)	1463165.561.con.0056	2644	95	fig|1463165.561.peg.2644			Ribosome hibernation promoting factor Hpf	1	0.989	bi (<->)	1463165.563.con.0005	198	95	fig|1463165.563.peg.198			Ribosome hibernation promoting factor Hpf	1	0.989	bi (<->)	1463165.567.con.0005	418	95	fig|1463165.567.peg.418			Ribosome hibernation promoting factor Hpf	1	0.989	bi (<->)	1463165.562.con.0063	2582	95	fig|1463165.562.peg.2582
	CP014071	344	162	fig|1463165.70.peg.344	AL473_01710		PLF_570_00001797	PGF_05549488	PTS IIA-like nitrogen-regulatory protein PtsN	316934	317422	+	bi (<->)	1463165.561.con.0056	2643	162	fig|1463165.561.peg.2643			PTS IIA-like nitrogen-regulatory protein PtsN	1	0.994	bi (<->)	1463165.563.con.0005	197	162	fig|1463165.563.peg.197			PTS IIA-like nitrogen-regulatory protein PtsN	1	0.994	bi (<->)	1463165.567.con.0005	417	162	fig|1463165.567.peg.417			PTS IIA-like nitrogen-regulatory protein PtsN	1	0.994	bi (<->)	1463165.562.con.0063	2581	162	fig|1463165.562.peg.2581
	CP014071	345	284	fig|1463165.70.peg.345	AL473_01715		PLF_570_00002054	PGF_03788368	RNase adapter protein RapZ	317468	318322	+	bi (<->)	1463165.561.con.0056	2642	284	fig|1463165.561.peg.2642			RNase adapter protein RapZ	1	0.996	bi (<->)	1463165.563.con.0005	196	284	fig|1463165.563.peg.196			RNase adapter protein RapZ	1	0.996	bi (<->)	1463165.567.con.0005	416	284	fig|1463165.567.peg.416			RNase adapter protein RapZ	1	0.996	bi (<->)	1463165.562.con.0063	2580	284	fig|1463165.562.peg.2580
	CP014071	346	90	fig|1463165.70.peg.346	AL473_01720		PLF_570_00001180	PGF_08059713	Phosphocarrier protein, nitrogen regulation associated	318319	318591	+	bi (<->)	1463165.561.con.0056	2641	90	fig|1463165.561.peg.2641			Phosphocarrier protein, nitrogen regulation associated	1	0.989	bi (<->)	1463165.563.con.0005	195	90	fig|1463165.563.peg.195			Phosphocarrier protein, nitrogen regulation associated	1	0.989	bi (<->)	1463165.567.con.0005	415	90	fig|1463165.567.peg.415			Phosphocarrier protein, nitrogen regulation associated	1	0.989	bi (<->)	1463165.562.con.0063	2579	90	fig|1463165.562.peg.2579
	CP014071	347	241	fig|1463165.70.peg.347	AL473_01725		PLF_570_00002122	PGF_06269104	Monofunctional biosynthetic peptidoglycan transglycosylase	318654	319379	-	bi (<->)	1463165.561.con.0056	2640	241	fig|1463165.561.peg.2640			Monofunctional biosynthetic peptidoglycan transglycosylase	1	0.996	bi (<->)	1463165.563.con.0005	194	241	fig|1463165.563.peg.194			Monofunctional biosynthetic peptidoglycan transglycosylase	0.988	0.996	bi (<->)	1463165.567.con.0005	414	241	fig|1463165.567.peg.414			Monofunctional biosynthetic peptidoglycan transglycosylase	0.996	0.996	bi (<->)	1463165.562.con.0063	2578	241	fig|1463165.562.peg.2578
	CP014071	348	217	fig|1463165.70.peg.348	AL473_01730		PLF_570_00002208	PGF_01217385	Enhancing lycopene biosynthesis protein 2	319376	320029	-	bi (<->)	1463165.561.con.0056	2639	217	fig|1463165.561.peg.2639			Enhancing lycopene biosynthesis protein 2	1	0.995	bi (<->)	1463165.563.con.0005	193	217	fig|1463165.563.peg.193			Enhancing lycopene biosynthesis protein 2	0.972	0.995	bi (<->)	1463165.567.con.0005	413	217	fig|1463165.567.peg.413			Enhancing lycopene biosynthesis protein 2	0.995	0.995	bi (<->)	1463165.562.con.0063	2577	217	fig|1463165.562.peg.2577
	CP014071	349	779	fig|1463165.70.peg.349	AL473_01735		PLF_570_00001041	PGF_00036575	Aerobic respiration control sensor protein ArcB (EC 2.7.13.3)	320263	322602	-	bi (<->)	1463165.561.con.0056	2638	779	fig|1463165.561.peg.2638			Aerobic respiration control sensor protein ArcB (EC 2.7.13.3)	0.997	0.999	bi (<->)	1463165.563.con.0005	192	779	fig|1463165.563.peg.192			Aerobic respiration control sensor protein ArcB (EC 2.7.13.3)	0.995	0.999	bi (<->)	1463165.567.con.0005	412	779	fig|1463165.567.peg.412			Aerobic respiration control sensor protein ArcB (EC 2.7.13.3)	0.999	0.999	bi (<->)	1463165.562.con.0063	2576	779	fig|1463165.562.peg.2576
	CP014071	350	356	fig|1463165.70.peg.350	AL473_01740	uxuA	PLF_570_00003293	PGF_06985891	Mannonate dehydratase (EC 4.2.1.8)	322751	323821	-	bi (<->)	1463165.561.con.0056	2637	356	fig|1463165.561.peg.2637			Mannonate dehydratase (EC 4.2.1.8)	0.997	0.997	bi (<->)	1463165.563.con.0005	191	356	fig|1463165.563.peg.191			Mannonate dehydratase (EC 4.2.1.8)	0.994	0.997	bi (<->)	1463165.567.con.0005	411	356	fig|1463165.567.peg.411			Mannonate dehydratase (EC 4.2.1.8)	0.997	0.997	bi (<->)	1463165.562.con.0063	2575	354	fig|1463165.562.peg.2575
	CP014071	351	338	fig|1463165.70.peg.351	AL473_01745		PLF_570_00003698	PGF_00054159	Starvation sensing protein RspB	324113	325129	+	bi (<->)	1463165.561.con.0056	2636	338	fig|1463165.561.peg.2636			Starvation sensing protein RspB	0.988	0.997	bi (<->)	1463165.563.con.0005	190	338	fig|1463165.563.peg.190			Starvation sensing protein RspB	0.976	0.997	bi (<->)	1463165.567.con.0005	410	338	fig|1463165.567.peg.410			Starvation sensing protein RspB	1	0.997	bi (<->)	1463165.562.con.0063	2574	338	fig|1463165.562.peg.2574
	CP014071	352	427	fig|1463165.70.peg.352	AL473_01750		PLF_570_00003487	PGF_12793571	Uncharacterized MFS-type transporter	325206	326489	+	bi (<->)	1463165.561.con.0056	2635	427	fig|1463165.561.peg.2635			Uncharacterized MFS-type transporter	1	0.998	bi (<->)	1463165.563.con.0005	189	427	fig|1463165.563.peg.189			Uncharacterized MFS-type transporter	0.984	0.998	bi (<->)	1463165.567.con.0005	409	427	fig|1463165.567.peg.409			Uncharacterized MFS-type transporter	1	0.998	bi (<->)	1463165.562.con.0063	2573	427	fig|1463165.562.peg.2573
	CP014071	353	319	fig|1463165.70.peg.353	AL473_01755		PLF_570_00001655	PGF_03122400	[4Fe-4S]-AdoMet protein YhcC	326542	327501	-	bi (<->)	1463165.561.con.0056	2634	319	fig|1463165.561.peg.2634			[4Fe-4S]-AdoMet protein YhcC	1	0.997	bi (<->)	1463165.563.con.0005	188	319	fig|1463165.563.peg.188			[4Fe-4S]-AdoMet protein YhcC	0.991	0.997	bi (<->)	1463165.567.con.0005	408	311	fig|1463165.567.peg.408			[4Fe-4S]-AdoMet protein YhcC	1	0.997	bi (<->)	1463165.562.con.0063	2572	310	fig|1463165.562.peg.2572
	CP014071	354	1486	fig|1463165.70.peg.354	AL473_01765		PLF_570_00032579	PGF_00008115	Glutamate synthase [NADPH] large chain (EC 1.4.1.13)	328151	332611	+	bi (<->)	1463165.561.con.0056	2632	1486	fig|1463165.561.peg.2632			Glutamate synthase [NADPH] large chain (EC 1.4.1.13)	0.999	0.999	bi (<->)	1463165.563.con.0005	187	1486	fig|1463165.563.peg.187			Glutamate synthase [NADPH] large chain (EC 1.4.1.13)	0.999	0.999	bi (<->)	1463165.567.con.0005	407	1486	fig|1463165.567.peg.407			Glutamate synthase [NADPH] large chain (EC 1.4.1.13)	0.999	0.999	bi (<->)	1463165.562.con.0063	2571	1486	fig|1463165.562.peg.2571
	CP014071	355	472	fig|1463165.70.peg.355	AL473_01770		PLF_570_00000707	PGF_10440725	Glutamate synthase [NADPH] small chain (EC 1.4.1.13)	332621	334039	+	bi (<->)	1463165.561.con.0056	2631	472	fig|1463165.561.peg.2631			Glutamate synthase [NADPH] small chain (EC 1.4.1.13)	1	0.998	bi (<->)	1463165.563.con.0005	186	472	fig|1463165.563.peg.186			Glutamate synthase [NADPH] small chain (EC 1.4.1.13)	0.996	0.998	bi (<->)	1463165.567.con.0005	406	472	fig|1463165.567.peg.406			Glutamate synthase [NADPH] small chain (EC 1.4.1.13)	1	0.998	bi (<->)	1463165.562.con.0063	2570	472	fig|1463165.562.peg.2570
	CP014071	356	155	fig|1463165.70.peg.356	AL473_01775		PLF_570_00008887	PGF_02728237	Putative sugar isomerase involved in processing of exogenous sialic acid	334111	334578	-	bi (<->)	1463165.561.con.0056	2630	155	fig|1463165.561.peg.2630			Putative sugar isomerase involved in processing of exogenous sialic acid	1	0.994	bi (<->)	1463165.563.con.0061	2309	157	fig|1463165.563.peg.2309			Putative sugar isomerase involved in processing of exogenous sialic acid	0.348	0.987	bi (<->)	1463165.567.con.0005	405	109	fig|1463165.567.peg.405			Putative sugar isomerase involved in processing of exogenous sialic acid	0.991	0.991	uni (->)	1463165.562.con.0071	2779	157	fig|1463165.562.peg.2779
	CP014071	357	294	fig|1463165.70.peg.357	AL473_01780		PLF_570_00009761	PGF_00023828	N-acetylmannosamine kinase (EC 2.7.1.60)	334565	335449	-	bi (<->)	1463165.561.con.0056	2629	294	fig|1463165.561.peg.2629			N-acetylmannosamine kinase (EC 2.7.1.60)	0.986	0.997	uni (->)	1463165.563.con.0006	344	304	fig|1463165.563.peg.344			Cryptic sugar kinase Mak	0.257	0.974	bi (<->)	1463165.567.con.0005	404	294	fig|1463165.567.peg.404			N-acetylmannosamine kinase (EC 2.7.1.60)	1	0.997	uni (->)	1463165.562.con.0045	1869	304	fig|1463165.562.peg.1869
	CP014071	358	229	fig|1463165.70.peg.358	AL473_01785		PLF_570_00002590	PGF_02230495	N-acetylmannosamine-6-phosphate 2-epimerase (EC 5.1.3.9)	335446	336135	-	bi (<->)	1463165.561.con.0056	2628	229	fig|1463165.561.peg.2628			N-acetylmannosamine-6-phosphate 2-epimerase (EC 5.1.3.9)	0.996	0.996	bi (<->)	1463165.563.con.0005	185	249	fig|1463165.563.peg.185			N-acetylmannosamine-6-phosphate 2-epimerase (EC 5.1.3.9)	0.751	0.9	bi (<->)	1463165.567.con.0005	403	229	fig|1463165.567.peg.403			N-acetylmannosamine-6-phosphate 2-epimerase (EC 5.1.3.9)	0.996	0.996	bi (<->)	1463165.562.con.0063	2569	234	fig|1463165.562.peg.2569
	CP014071	359	495	fig|1463165.70.peg.359	AL473_01790		PLF_570_00006631	PGF_06801174	Sialic acid transporter (permease) NanT	336185	337672	-	bi (<->)	1463165.561.con.0056	2627	495	fig|1463165.561.peg.2627			Sialic acid transporter (permease) NanT	0.994	0.998	uni (->)	1463165.563.con.0010	589	410	fig|1463165.563.peg.589			Uncharacterized MFS-type transporter STM0356	0.235	0.973	bi (<->)	1463165.567.con.0005	402	495	fig|1463165.567.peg.402			Sialic acid transporter (permease) NanT	0.998	0.998	uni (->)	1463165.562.con.0148	4683	410	fig|1463165.562.peg.4683
	CP014071	360	297	fig|1463165.70.peg.360	AL473_01795	nanA	PLF_570_00009240	PGF_00023919	N-acetylneuraminate lyase (EC 4.1.3.3)	337777	338670	-	bi (<->)	1463165.561.con.0056	2626	297	fig|1463165.561.peg.2626			N-acetylneuraminate lyase (EC 4.1.3.3)	1	0.997	uni (->)	1463165.563.con.0061	2306	294	fig|1463165.563.peg.2306			Dihydrodipicolinate synthase family protein APECO1_1389	0.302	0.789	bi (<->)	1463165.567.con.0005	401	297	fig|1463165.567.peg.401			N-acetylneuraminate lyase (EC 4.1.3.3)	1	0.997	bi (<->)	1463165.562.con.0071	2776	294	fig|1463165.562.peg.2776
	CP014071	361	256	fig|1463165.70.peg.361	AL473_01800	nanR	PLF_570_00009278	PGF_04832189	Transcriptional regulator NanR	338819	339589	-	bi (<->)	1463165.561.con.0056	2625	256	fig|1463165.561.peg.2625			Transcriptional regulator NanR	1	0.996	uni (->)	1463165.563.con.0104	3837	233	fig|1463165.563.peg.3837			Uncharacterized transcriptional regulator YieP, GntR family	0.287	0.931	bi (<->)	1463165.567.con.0005	400	256	fig|1463165.567.peg.400			Transcriptional regulator NanR	1	0.996	uni (->)	1463165.562.con.0044	1744	229	fig|1463165.562.peg.1744
	CP014071	362	164	fig|1463165.70.peg.362	AL473_01805		PLF_570_00001667	PGF_00418156	ClpXP protease specificity-enhancing factor SspB	339692	340186	-	bi (<->)	1463165.561.con.0056	2624	164	fig|1463165.561.peg.2624			ClpXP protease specificity-enhancing factor SspB	1	0.994	bi (<->)	1463165.563.con.0005	184	164	fig|1463165.563.peg.184			ClpXP protease specificity-enhancing factor SspB	1	0.994	bi (<->)	1463165.567.con.0005	399	164	fig|1463165.567.peg.399			ClpXP protease specificity-enhancing factor SspB	1	0.994	bi (<->)	1463165.562.con.0063	2568	164	fig|1463165.562.peg.2568
	CP014071	363	212	fig|1463165.70.peg.363	AL473_01810		PLF_570_00001540	PGF_00054301	Stringent starvation protein A	340190	340828	-	bi (<->)	1463165.561.con.0056	2623	212	fig|1463165.561.peg.2623			Stringent starvation protein A	1	0.995	bi (<->)	1463165.563.con.0005	183	212	fig|1463165.563.peg.183			Stringent starvation protein A	1	0.995	bi (<->)	1463165.567.con.0005	398	212	fig|1463165.567.peg.398			Stringent starvation protein A	1	0.995	bi (<->)	1463165.562.con.0063	2567	212	fig|1463165.562.peg.2567
	CP014071	364	67	fig|1463165.70.peg.364	AL473_01815		PLF_570_00045166	PGF_00392967	hypothetical protein	340827	341030	+
	CP014071	365	130	fig|1463165.70.peg.365	AL473_01820		PLF_570_00001533	PGF_00049909	SSU ribosomal protein S9p (S16e)	341140	341532	-	bi (<->)	1463165.561.con.0056	2622	130	fig|1463165.561.peg.2622			SSU ribosomal protein S9p (S16e)	1	0.992	bi (<->)	1463165.563.con.0005	182	130	fig|1463165.563.peg.182			SSU ribosomal protein S9p (S16e)	1	0.992	bi (<->)	1463165.567.con.0005	397	130	fig|1463165.567.peg.397			SSU ribosomal protein S9p (S16e)	1	0.992	bi (<->)	1463165.562.con.0063	2566	130	fig|1463165.562.peg.2566
	CP014071	366	142	fig|1463165.70.peg.366	AL473_01825		PLF_570_00001133	PGF_06180597	LSU ribosomal protein L13p (L13Ae)	341548	341976	-	bi (<->)	1463165.561.con.0056	2621	147	fig|1463165.561.peg.2621			LSU ribosomal protein L13p (L13Ae)	1	0.959	bi (<->)	1463165.563.con.0005	181	142	fig|1463165.563.peg.181			LSU ribosomal protein L13p (L13Ae)	1	0.993	bi (<->)	1463165.567.con.0005	396	147	fig|1463165.567.peg.396			LSU ribosomal protein L13p (L13Ae)	1	0.959	bi (<->)	1463165.562.con.0063	2565	147	fig|1463165.562.peg.2565
	CP014071	367	375	fig|1463165.70.peg.367	AL473_01830		PLF_570_00110091	PGF_07588971	Cell division protein ZapE	342242	343369	-	bi (<->)	1463165.561.con.0056	2620	375	fig|1463165.561.peg.2620			Cell division protein ZapE	0.997	0.997	bi (<->)	1463165.563.con.0005	180	375	fig|1463165.563.peg.180			Cell division protein ZapE	0.995	0.997	bi (<->)	1463165.567.con.0005	395	375	fig|1463165.567.peg.395			Cell division protein ZapE	0.997	0.997	bi (<->)	1463165.562.con.0063	2564	375	fig|1463165.562.peg.2564
	CP014071	368	132	fig|1463165.70.peg.368	AL473_01835		PLF_570_00001500	PGF_00040500	Putative cytochrome d ubiquinol oxidase subunit III (EC 1.10.3.-) (Cytochrome bd-I oxidase subunit III)	343560	343958	+	bi (<->)	1463165.561.con.0056	2619	132	fig|1463165.561.peg.2619			Putative cytochrome d ubiquinol oxidase subunit III (EC 1.10.3.-) (Cytochrome bd-I oxidase subunit III)	1	0.992	bi (<->)	1463165.563.con.0005	179	132	fig|1463165.563.peg.179			Putative cytochrome d ubiquinol oxidase subunit III (EC 1.10.3.-) (Cytochrome bd-I oxidase subunit III)	0.992	0.992	bi (<->)	1463165.567.con.0005	394	132	fig|1463165.567.peg.394			Putative cytochrome d ubiquinol oxidase subunit III (EC 1.10.3.-) (Cytochrome bd-I oxidase subunit III)	1	0.992	bi (<->)	1463165.562.con.0063	2563	132	fig|1463165.562.peg.2563
	CP014071	369	455	fig|1463165.70.peg.369	AL473_01840		PLF_570_00000739	PGF_03779043	Outer membrane stress sensor protease DegQ, serine protease	344133	345500	+	bi (<->)	1463165.561.con.0056	2618	455	fig|1463165.561.peg.2618			Outer membrane stress sensor protease DegQ, serine protease	0.996	0.998	bi (<->)	1463165.563.con.0005	178	455	fig|1463165.563.peg.178			Outer membrane stress sensor protease DegQ, serine protease	0.996	0.998	bi (<->)	1463165.567.con.0005	393	455	fig|1463165.567.peg.393			Outer membrane stress sensor protease DegQ, serine protease	0.996	0.998	bi (<->)	1463165.562.con.0063	2562	455	fig|1463165.562.peg.2562
	CP014071	370	352	fig|1463165.70.peg.370	AL473_01845		PLF_570_00000740	PGF_07313224	Outer membrane stress sensor protease DegS	345588	346646	+	bi (<->)	1463165.561.con.0056	2617	352	fig|1463165.561.peg.2617			Outer membrane stress sensor protease DegS	0.989	0.997	bi (<->)	1463165.563.con.0005	177	352	fig|1463165.563.peg.177			Outer membrane stress sensor protease DegS	0.997	0.997	bi (<->)	1463165.567.con.0005	392	352	fig|1463165.567.peg.392			Outer membrane stress sensor protease DegS	0.997	0.997	bi (<->)	1463165.562.con.0063	2561	352	fig|1463165.562.peg.2561
	CP014071	371	312	fig|1463165.70.peg.371	AL473_01850		PLF_570_00000474	PGF_00018952	Malate dehydrogenase (EC 1.1.1.37)	346782	347720	-	bi (<->)	1463165.561.con.0056	2616	312	fig|1463165.561.peg.2616			Malate dehydrogenase (EC 1.1.1.37)	1	0.997	bi (<->)	1463165.563.con.0048	2016	312	fig|1463165.563.peg.2016			Malate dehydrogenase (EC 1.1.1.37)	0.994	0.997	bi (<->)	1463165.567.con.0005	391	312	fig|1463165.567.peg.391			Malate dehydrogenase (EC 1.1.1.37)	1	0.997	bi (<->)	1463165.562.con.0034	1320	312	fig|1463165.562.peg.1320
	CP014071	372	156	fig|1463165.70.peg.372	AL473_01855		PLF_570_00002016	PGF_02156631	Arginine pathway regulatory protein ArgR, repressor of arg regulon	348135	348605	+	bi (<->)	1463165.561.con.0056	2615	156	fig|1463165.561.peg.2615			Arginine pathway regulatory protein ArgR, repressor of arg regulon	1	0.994	bi (<->)	1463165.563.con.0048	2017	156	fig|1463165.563.peg.2017			Arginine pathway regulatory protein ArgR, repressor of arg regulon	1	0.994	bi (<->)	1463165.567.con.0005	390	156	fig|1463165.567.peg.390			Arginine pathway regulatory protein ArgR, repressor of arg regulon	1	0.994	bi (<->)	1463165.562.con.0034	1321	156	fig|1463165.562.peg.1321
	CP014071	373	87	fig|1463165.70.peg.373	AL473_01860		PLF_570_00002503	PGF_00404218	probable exported protein YPO3518	348978	349241	+	bi (<->)	1463165.561.con.0056	2614	87	fig|1463165.561.peg.2614			probable exported protein YPO3518	0.989	0.989	bi (<->)	1463165.563.con.0048	2018	87	fig|1463165.563.peg.2018			probable exported protein YPO3518	0.989	0.989	bi (<->)	1463165.567.con.0005	389	87	fig|1463165.567.peg.389			probable exported protein YPO3518	0.989	0.989	bi (<->)	1463165.562.con.0034	1322	87	fig|1463165.562.peg.1322
	CP014071	374	88	fig|1463165.70.peg.374	AL473_01865		PLF_570_00002504	PGF_00404218	probable exported protein YPO3518	349339	349605	+	bi (<->)	1463165.561.con.0056	2613	88	fig|1463165.561.peg.2613			probable exported protein YPO3518	1	0.989	bi (<->)	1463165.563.con.0048	2019	88	fig|1463165.563.peg.2019			probable exported protein YPO3518	1	0.989	bi (<->)	1463165.567.con.0005	388	88	fig|1463165.567.peg.388			probable exported protein YPO3518	1	0.989	bi (<->)	1463165.562.con.0034	1323	88	fig|1463165.562.peg.1323
	CP014071	375	91	fig|1463165.70.peg.375	AL473_01870		PLF_570_00002020	PGF_00399622	Barstar, ribonuclease (Barnase) inhibitor	349656	349931	-	bi (<->)	1463165.561.con.0056	2612	91	fig|1463165.561.peg.2612			Barstar, ribonuclease (Barnase) inhibitor	1	0.989	bi (<->)	1463165.563.con.0048	2020	91	fig|1463165.563.peg.2020			Barstar, ribonuclease (Barnase) inhibitor	0.989	0.989	bi (<->)	1463165.567.con.0005	387	91	fig|1463165.567.peg.387			Barstar, ribonuclease (Barnase) inhibitor	1	0.989	bi (<->)	1463165.562.con.0034	1324	91	fig|1463165.562.peg.1324
	CP014071	376	655	fig|1463165.70.peg.376	AL473_01875		PLF_570_00000459	PGF_03331177	AaeAB efflux system for hydroxylated, aromatic carboxylic acids, inner membrane subunit AaeB	350011	351978	-	bi (<->)	1463165.561.con.0056	2611	655	fig|1463165.561.peg.2611			AaeAB efflux system for hydroxylated, aromatic carboxylic acids, inner membrane subunit AaeB	1	0.998	bi (<->)	1463165.563.con.0048	2021	655	fig|1463165.563.peg.2021			AaeAB efflux system for hydroxylated, aromatic carboxylic acids, inner membrane subunit AaeB	0.997	0.998	bi (<->)	1463165.567.con.0005	386	655	fig|1463165.567.peg.386			AaeAB efflux system for hydroxylated, aromatic carboxylic acids, inner membrane subunit AaeB	0.998	0.998	bi (<->)	1463165.562.con.0034	1325	655	fig|1463165.562.peg.1325
	CP014071	377	310	fig|1463165.70.peg.377	AL473_01880		PLF_570_00000554	PGF_00039385	AaeAB efflux system for hydroxylated, aromatic carboxylic acids, membrane fusion component AaeA	351984	352916	-	bi (<->)	1463165.561.con.0056	2610	310	fig|1463165.561.peg.2610			AaeAB efflux system for hydroxylated, aromatic carboxylic acids, membrane fusion component AaeA	0.997	0.997	bi (<->)	1463165.563.con.0048	2022	310	fig|1463165.563.peg.2022			AaeAB efflux system for hydroxylated, aromatic carboxylic acids, membrane fusion component AaeA	0.997	0.997	bi (<->)	1463165.567.con.0005	385	310	fig|1463165.567.peg.385			AaeAB efflux system for hydroxylated, aromatic carboxylic acids, membrane fusion component AaeA	1	0.997	bi (<->)	1463165.562.con.0034	1326	310	fig|1463165.562.peg.1326
	CP014071	378	67	fig|1463165.70.peg.378	AL473_01885		PLF_570_00002674	PGF_00041585	AaeX protein, function unknown	352924	353127	-	bi (<->)	1463165.561.con.0056	2609	67	fig|1463165.561.peg.2609			AaeX protein, function unknown	1	0.985	bi (<->)	1463165.563.con.0048	2023	67	fig|1463165.563.peg.2023			AaeX protein, function unknown	1	0.985	bi (<->)	1463165.567.con.0005	384	67	fig|1463165.567.peg.384			AaeX protein, function unknown	1	0.985	bi (<->)	1463165.562.con.0034	1327	67	fig|1463165.562.peg.1327
	CP014071	379	309	fig|1463165.70.peg.379	AL473_01890		PLF_570_00001434	PGF_00017793	Transcriptional regulator AaeR, LysR family	353259	354188	+	bi (<->)	1463165.561.con.0056	2608	309	fig|1463165.561.peg.2608			Transcriptional regulator AaeR, LysR family	1	0.997	bi (<->)	1463165.563.con.0048	2024	309	fig|1463165.563.peg.2024			Transcriptional regulator AaeR, LysR family	0.994	0.997	bi (<->)	1463165.567.con.0005	383	309	fig|1463165.567.peg.383			Transcriptional regulator AaeR, LysR family	1	0.997	bi (<->)	1463165.562.con.0034	1328	309	fig|1463165.562.peg.1328
	CP014071	380	481	fig|1463165.70.peg.380	AL473_01895		PLF_570_00001898	PGF_06707410	TldD protein, part of TldE/TldD proteolytic complex	354224	355669	-	bi (<->)	1463165.561.con.0056	2607	481	fig|1463165.561.peg.2607			TldD protein, part of TldE/TldD proteolytic complex	1	0.998	bi (<->)	1463165.563.con.0048	2025	481	fig|1463165.563.peg.2025			TldD protein, part of TldE/TldD proteolytic complex	1	0.998	bi (<->)	1463165.567.con.0005	382	481	fig|1463165.567.peg.382			TldD protein, part of TldE/TldD proteolytic complex	1	0.998	bi (<->)	1463165.562.con.0034	1329	481	fig|1463165.562.peg.1329
	CP014071	381	1265	fig|1463165.70.peg.381	AL473_01900		PLF_570_00000137	PGF_02913447	Uncharacterized protein YhdP	355758	359555	-	bi (<->)	1463165.561.con.0056	2606	1265	fig|1463165.561.peg.2606			Uncharacterized protein YhdP	0.998	0.999	bi (<->)	1463165.563.con.0048	2026	1265	fig|1463165.563.peg.2026			Uncharacterized protein YhdP	0.979	0.999	bi (<->)	1463165.567.con.0005	381	1265	fig|1463165.567.peg.381			Uncharacterized protein YhdP	0.998	0.999	bi (<->)	1463165.562.con.0034	1330	1265	fig|1463165.562.peg.1330
	CP014071	382	489	fig|1463165.70.peg.382	AL473_01905		PLF_570_00115741	PGF_01089656	Ribonuclease G	359593	361062	-	bi (<->)	1463165.561.con.0056	2605	489	fig|1463165.561.peg.2605			Ribonuclease G	1	0.998	bi (<->)	1463165.563.con.0048	2027	489	fig|1463165.563.peg.2027			Ribonuclease G	1	0.998	bi (<->)	1463165.567.con.0005	380	489	fig|1463165.567.peg.380			Ribonuclease G	1	0.998	bi (<->)	1463165.562.con.0034	1331	489	fig|1463165.562.peg.1331
	CP014071	383	193	fig|1463165.70.peg.383	AL473_01910		PLF_570_00001882	PGF_08843714	Septum formation protein Maf	361065	361646	-	bi (<->)	1463165.561.con.0056	2604	193	fig|1463165.561.peg.2604			Septum formation protein Maf	1	0.995	bi (<->)	1463165.563.con.0048	2028	193	fig|1463165.563.peg.2028			Septum formation protein Maf	0.995	0.995	bi (<->)	1463165.567.con.0005	379	193	fig|1463165.567.peg.379			Septum formation protein Maf	1	0.995	bi (<->)	1463165.562.con.0034	1332	193	fig|1463165.562.peg.1332
	CP014071	384	162	fig|1463165.70.peg.384	AL473_01915	mreD	PLF_570_00001529	PGF_00049163	Rod shape-determining protein MreD	361654	362142	-	bi (<->)	1463165.561.con.0056	2603	162	fig|1463165.561.peg.2603			Rod shape-determining protein MreD	1	0.994	bi (<->)	1463165.563.con.0048	2029	162	fig|1463165.563.peg.2029			Rod shape-determining protein MreD	1	0.994	bi (<->)	1463165.567.con.0005	378	162	fig|1463165.567.peg.378			Rod shape-determining protein MreD	1	0.994	bi (<->)	1463165.562.con.0034	1333	162	fig|1463165.562.peg.1333
	CP014071	385	330	fig|1463165.70.peg.385	AL473_01920		PLF_570_00002955	PGF_10369954	Rod shape-determining protein MreC	362142	363134	-	bi (<->)	1463165.561.con.0056	2602	330	fig|1463165.561.peg.2602			Rod shape-determining protein MreC	1	0.997	bi (<->)	1463165.563.con.0048	2030	330	fig|1463165.563.peg.2030			Rod shape-determining protein MreC	1	0.997	bi (<->)	1463165.567.con.0005	377	330	fig|1463165.567.peg.377			Rod shape-determining protein MreC	1	0.997	bi (<->)	1463165.562.con.0034	1334	330	fig|1463165.562.peg.1334
	CP014071	386	347	fig|1463165.70.peg.386	AL473_01925		PLF_570_00001869	PGF_00648450	Rod shape-determining protein MreB	363205	364248	-	bi (<->)	1463165.561.con.0056	2601	347	fig|1463165.561.peg.2601			Rod shape-determining protein MreB	1	0.997	bi (<->)	1463165.563.con.0048	2031	347	fig|1463165.563.peg.2031			Rod shape-determining protein MreB	1	0.997	bi (<->)	1463165.567.con.0005	376	347	fig|1463165.567.peg.376			Rod shape-determining protein MreB	1	0.997	bi (<->)	1463165.562.con.0034	1335	347	fig|1463165.562.peg.1335
	CP014071	387	646	fig|1463165.70.peg.387	AL473_01935		PLF_570_00002272	PGF_00407886	RNase E specificity factor CsrD	364554	366494	-	bi (<->)	1463165.561.con.0056	2600	646	fig|1463165.561.peg.2600			RNase E specificity factor CsrD	1	0.998	bi (<->)	1463165.563.con.0048	2033	505	fig|1463165.563.peg.2033			RNase E specificity factor CsrD	0.998	0.945	bi (<->)	1463165.567.con.0005	375	646	fig|1463165.567.peg.375			RNase E specificity factor CsrD	1	0.998	bi (<->)	1463165.562.con.0034	1336	646	fig|1463165.562.peg.1336
	CP014071	389	338	fig|1463165.70.peg.389	AL473_01945		PLF_570_00002454	PGF_00055095	Protein-methionine-sulfoxide reductase catalytic subunit MsrP	366989	368005	+	bi (<->)	1463165.561.con.0056	2598	338	fig|1463165.561.peg.2598			Protein-methionine-sulfoxide reductase catalytic subunit MsrP	1	0.997	bi (<->)	1463165.563.con.0048	2035	338	fig|1463165.563.peg.2035			Protein-methionine-sulfoxide reductase catalytic subunit MsrP	0.991	0.997	bi (<->)	1463165.567.con.0005	373	338	fig|1463165.567.peg.373			Protein-methionine-sulfoxide reductase catalytic subunit MsrP	0.997	0.997	bi (<->)	1463165.562.con.0034	1338	338	fig|1463165.562.peg.1338
	CP014071	390	199	fig|1463165.70.peg.390	AL473_01950		PLF_570_00002218	PGF_09587716	Protein-methionine-sulfoxide reductase heme-binding subunit MsrQ	368005	368604	+	bi (<->)	1463165.561.con.0056	2597	199	fig|1463165.561.peg.2597			Protein-methionine-sulfoxide reductase heme-binding subunit MsrQ	1	0.995	bi (<->)	1463165.563.con.0048	2036	199	fig|1463165.563.peg.2036			Protein-methionine-sulfoxide reductase heme-binding subunit MsrQ	0.99	0.995	bi (<->)	1463165.567.con.0005	372	199	fig|1463165.567.peg.372			Protein-methionine-sulfoxide reductase heme-binding subunit MsrQ	0.995	0.995	bi (<->)	1463165.562.con.0034	1339	202	fig|1463165.562.peg.1339
	CP014071	391	150	fig|1463165.70.peg.391	AL473_01955	aroQ	PLF_570_00003424	PGF_00417577	3-dehydroquinate dehydratase II (EC 4.2.1.10)	368837	369289	+	bi (<->)	1463165.561.con.0056	2596	150	fig|1463165.561.peg.2596			3-dehydroquinate dehydratase II (EC 4.2.1.10)	1	0.993	bi (<->)	1463165.563.con.0048	2037	150	fig|1463165.563.peg.2037			3-dehydroquinate dehydratase II (EC 4.2.1.10)	0.98	0.993	bi (<->)	1463165.567.con.0005	371	150	fig|1463165.567.peg.371			3-dehydroquinate dehydratase II (EC 4.2.1.10)	1	0.993	bi (<->)	1463165.562.con.0034	1340	150	fig|1463165.562.peg.1340
	CP014071	392	155	fig|1463165.70.peg.392	AL473_01965		PLF_570_00000535	PGF_00648021	Biotin carboxyl carrier protein of acetyl-CoA carboxylase	369312	369779	+	bi (<->)	1463165.561.con.0056	2595	155	fig|1463165.561.peg.2595			Biotin carboxyl carrier protein of acetyl-CoA carboxylase	0.994	0.994	bi (<->)	1463165.563.con.0048	2038	155	fig|1463165.563.peg.2038			Biotin carboxyl carrier protein of acetyl-CoA carboxylase	1	0.994	bi (<->)	1463165.567.con.0005	370	155	fig|1463165.567.peg.370			Biotin carboxyl carrier protein of acetyl-CoA carboxylase	1	0.994	bi (<->)	1463165.562.con.0034	1341	155	fig|1463165.562.peg.1341
	CP014071	393	449	fig|1463165.70.peg.393	AL473_01970	accC	PLF_570_00000100	PGF_07396749	Biotin carboxylase of acetyl-CoA carboxylase (EC 6.3.4.14)	369790	371139	+	bi (<->)	1463165.561.con.0056	2594	449	fig|1463165.561.peg.2594			Biotin carboxylase of acetyl-CoA carboxylase (EC 6.3.4.14)	1	0.998	bi (<->)	1463165.563.con.0048	2039	449	fig|1463165.563.peg.2039			Biotin carboxylase of acetyl-CoA carboxylase (EC 6.3.4.14)	1	0.998	bi (<->)	1463165.567.con.0005	369	449	fig|1463165.567.peg.369			Biotin carboxylase of acetyl-CoA carboxylase (EC 6.3.4.14)	1	0.998	bi (<->)	1463165.562.con.0034	1342	449	fig|1463165.562.peg.1342
	CP014071	394	80	fig|1463165.70.peg.394	AL473_01975		PLF_570_00002058	PGF_01603132	Uncharacterized protein YhdT	371250	371492	+	bi (<->)	1463165.561.con.0056	2593	80	fig|1463165.561.peg.2593			Uncharacterized protein YhdT	1	0.988	bi (<->)	1463165.563.con.0048	2040	80	fig|1463165.563.peg.2040			Uncharacterized protein YhdT	1	0.988	bi (<->)	1463165.567.con.0005	368	80	fig|1463165.567.peg.368			Uncharacterized protein YhdT	1	0.988	bi (<->)	1463165.562.con.0034	1343	80	fig|1463165.562.peg.1343
	CP014071	395	483	fig|1463165.70.peg.395	AL473_01980		PLF_570_00000406	PGF_04620152	Pantothenate:Na+ symporter (TC 2.A.21.1.1)	371482	372933	+	bi (<->)	1463165.561.con.0056	2592	483	fig|1463165.561.peg.2592			Pantothenate:Na+ symporter (TC 2.A.21.1.1)	0.998	0.998	bi (<->)	1463165.563.con.0048	2041	483	fig|1463165.563.peg.2041			Pantothenate:Na+ symporter (TC 2.A.21.1.1)	0.996	0.998	bi (<->)	1463165.567.con.0005	367	483	fig|1463165.567.peg.367			Pantothenate:Na+ symporter (TC 2.A.21.1.1)	1	0.998	bi (<->)	1463165.562.con.0034	1344	483	fig|1463165.562.peg.1344
	CP014071	396	293	fig|1463165.70.peg.396	AL473_01985		PLF_570_00001864	PGF_00048840	Ribosomal protein L11 methyltransferase	372945	373826	+	bi (<->)	1463165.561.con.0056	2591	293	fig|1463165.561.peg.2591			Ribosomal protein L11 methyltransferase	0.997	0.997	bi (<->)	1463165.563.con.0048	2042	293	fig|1463165.563.peg.2042			Ribosomal protein L11 methyltransferase	0.993	0.997	bi (<->)	1463165.567.con.0005	366	293	fig|1463165.567.peg.366			Ribosomal protein L11 methyltransferase	0.997	0.997	bi (<->)	1463165.562.con.0034	1345	293	fig|1463165.562.peg.1345
	CP014071	397	321	fig|1463165.70.peg.397	AL473_01990		PLF_570_00001008	PGF_00912265	tRNA-dihydrouridine synthase DusB	374184	375149	+	bi (<->)	1463165.561.con.0056	2590	321	fig|1463165.561.peg.2590			tRNA-dihydrouridine synthase DusB	1	0.997	bi (<->)	1463165.563.con.0048	2043	321	fig|1463165.563.peg.2043			tRNA-dihydrouridine synthase DusB	1	0.997	bi (<->)	1463165.567.con.0005	365	321	fig|1463165.567.peg.365			tRNA-dihydrouridine synthase DusB	1	0.997	bi (<->)	1463165.562.con.0034	1346	321	fig|1463165.562.peg.1346
	CP014071	398	98	fig|1463165.70.peg.398	AL473_01995		PLF_570_00003269	PGF_00422053	DNA-binding protein Fis	375174	375470	+	bi (<->)	1463165.561.con.0056	2589	98	fig|1463165.561.peg.2589			DNA-binding protein Fis	1	0.99	bi (<->)	1463165.563.con.0048	2044	98	fig|1463165.563.peg.2044			DNA-binding protein Fis	1	0.99	bi (<->)	1463165.567.con.0005	364	98	fig|1463165.567.peg.364			DNA-binding protein Fis	1	0.99	bi (<->)	1463165.562.con.0034	1347	98	fig|1463165.562.peg.1347
	CP014071	399	217	fig|1463165.70.peg.399	AL473_02000		PLF_570_00003685	PGF_00035414	Probable acrEF/envCD operon repressor EnvR	375555	376208	-	bi (<->)	1463165.561.con.0056	2588	217	fig|1463165.561.peg.2588			Probable acrEF/envCD operon repressor EnvR	1	0.995	bi (<->)	1463165.563.con.0048	2045	217	fig|1463165.563.peg.2045			Probable acrEF/envCD operon repressor EnvR	0.968	0.995	bi (<->)	1463165.567.con.0005	363	217	fig|1463165.567.peg.363			Probable acrEF/envCD operon repressor EnvR	0.982	0.995	bi (<->)	1463165.562.con.0034	1348	217	fig|1463165.562.peg.1348
	CP014071	400	379	fig|1463165.70.peg.400	AL473_02005		PLF_570_00002297	PGF_00029699	Multidrug efflux system AcrEF-TolC, membrane fusion component AcrE	376584	377723	+	bi (<->)	1463165.561.con.0056	2587	379	fig|1463165.561.peg.2587			Multidrug efflux system AcrEF-TolC, membrane fusion component AcrE	0.992	0.997	bi (<->)	1463165.563.con.0048	2046	379	fig|1463165.563.peg.2046			Multidrug efflux system AcrEF-TolC, membrane fusion component AcrE	0.987	0.997	bi (<->)	1463165.567.con.0005	362	379	fig|1463165.567.peg.362			Multidrug efflux system AcrEF-TolC, membrane fusion component AcrE	0.992	0.997	bi (<->)	1463165.562.con.0034	1349	379	fig|1463165.562.peg.1349
	CP014071	401	1036	fig|1463165.70.peg.401	AL473_02010		PLF_570_00000446	PGF_00029718	Multidrug efflux system AcrEF-TolC, inner-membrane proton/drug antiporter AcrF (RND type)	377736	380846	+	bi (<->)	1463165.561.con.0056	2586	1036	fig|1463165.561.peg.2586			Multidrug efflux system AcrEF-TolC, inner-membrane proton/drug antiporter AcrF (RND type)	1	0.999	bi (<->)	1463165.563.con.0048	2047	1036	fig|1463165.563.peg.2047			Multidrug efflux system AcrEF-TolC, inner-membrane proton/drug antiporter AcrF (RND type)	0.995	0.999	bi (<->)	1463165.567.con.0005	361	1036	fig|1463165.567.peg.361			Multidrug efflux system AcrEF-TolC, inner-membrane proton/drug antiporter AcrF (RND type)	0.999	0.999	bi (<->)	1463165.562.con.0034	1350	1036	fig|1463165.562.peg.1350
	CP014071	402	73	fig|1463165.70.peg.402	AL473_02015		PLF_570_00002180	PGF_00042427	Uncharacterized membrane protein YhdV	381139	381360	+	bi (<->)	1463165.561.con.0056	2585	73	fig|1463165.561.peg.2585			Uncharacterized membrane protein YhdV	1	0.986	bi (<->)	1463165.563.con.0048	2048	73	fig|1463165.563.peg.2048			Uncharacterized membrane protein YhdV	1	0.986	bi (<->)	1463165.567.con.0005	360	73	fig|1463165.567.peg.360			Uncharacterized membrane protein YhdV	1	0.986	bi (<->)	1463165.562.con.0034	1351	73	fig|1463165.562.peg.1351
	CP014071	405	184	fig|1463165.70.peg.405	AL473_02055		PLF_570_00003170	PGF_10522485	Protein YrdA	387160	387714	+	bi (<->)	1463165.561.con.0125	4559	216	fig|1463165.561.peg.4559			Protein YrdA	0.995	0.847	bi (<->)	1463165.563.con.0141	4492	184	fig|1463165.563.peg.4492			Protein YrdA	0.967	0.995	bi (<->)	1463165.567.con.0097	3975	216	fig|1463165.567.peg.3975			Protein YrdA	0.995	0.847	bi (<->)	1463165.562.con.0079	3116	184	fig|1463165.562.peg.3116
	CP014071	406	85	fig|1463165.70.peg.406	AL473_02060		PLF_570_00003430	PGF_02728332	Uncharacterized protein YrdB	387690	387947	-	bi (<->)	1463165.561.con.0125	4560	85	fig|1463165.561.peg.4560			Uncharacterized protein YrdB	1	0.988	bi (<->)	1463165.563.con.0141	4493	85	fig|1463165.563.peg.4493			Uncharacterized protein YrdB	0.965	0.988	bi (<->)	1463165.567.con.0097	3976	85	fig|1463165.567.peg.3976			Uncharacterized protein YrdB	1	0.988	bi (<->)	1463165.562.con.0079	3117	85	fig|1463165.562.peg.3117
	CP014071	407	272	fig|1463165.70.peg.407	AL473_02065		PLF_570_00001224	PGF_08181546	Shikimate 5-dehydrogenase I alpha (EC 1.1.1.25)	387944	388762	-	bi (<->)	1463165.561.con.0125	4561	272	fig|1463165.561.peg.4561			Shikimate 5-dehydrogenase I alpha (EC 1.1.1.25)	1	0.996	bi (<->)	1463165.563.con.0141	4494	272	fig|1463165.563.peg.4494			Shikimate 5-dehydrogenase I alpha (EC 1.1.1.25)	0.963	0.996	bi (<->)	1463165.567.con.0097	3977	272	fig|1463165.567.peg.3977			Shikimate 5-dehydrogenase I alpha (EC 1.1.1.25)	0.996	0.996	bi (<->)	1463165.562.con.0079	3118	272	fig|1463165.562.peg.3118
	CP014071	408	190	fig|1463165.70.peg.408	AL473_02070		PLF_570_00001569	PGF_01898991	Threonylcarbamoyl-AMP synthase (EC 2.7.7.87)	388766	389338	-	bi (<->)	1463165.561.con.0125	4562	190	fig|1463165.561.peg.4562			Threonylcarbamoyl-AMP synthase (EC 2.7.7.87)	0.995	0.995	bi (<->)	1463165.563.con.0141	4495	190	fig|1463165.563.peg.4495			Threonylcarbamoyl-AMP synthase (EC 2.7.7.87)	1	0.995	bi (<->)	1463165.567.con.0097	3978	190	fig|1463165.567.peg.3978			Threonylcarbamoyl-AMP synthase (EC 2.7.7.87)	1	0.995	bi (<->)	1463165.562.con.0079	3119	190	fig|1463165.562.peg.3119
	CP014071	409	180	fig|1463165.70.peg.409	AL473_02075		PLF_570_00002861	PGF_00052511	Uncharacterized protein YrdD	389343	389885	-	bi (<->)	1463165.561.con.0125	4563	180	fig|1463165.561.peg.4563			Uncharacterized protein YrdD	0.972	0.994	bi (<->)	1463165.563.con.0141	4496	180	fig|1463165.563.peg.4496			Uncharacterized protein YrdD	0.989	0.994	bi (<->)	1463165.567.con.0097	3979	180	fig|1463165.567.peg.3979			Uncharacterized protein YrdD	0.972	0.994	bi (<->)	1463165.562.con.0079	3120	180	fig|1463165.562.peg.3120
	CP014071	410	157	fig|1463165.70.peg.410	AL473_02080		PLF_570_00002166	PGF_02336953	Protein of unknown function Smg	389912	390385	-	bi (<->)	1463165.561.con.0125	4564	157	fig|1463165.561.peg.4564			Protein of unknown function Smg	1	0.994	bi (<->)	1463165.563.con.0141	4497	157	fig|1463165.563.peg.4497			Protein of unknown function Smg	0.994	0.994	bi (<->)	1463165.567.con.0097	3980	157	fig|1463165.567.peg.3980			Protein of unknown function Smg	0.994	0.994	bi (<->)	1463165.562.con.0079	3121	157	fig|1463165.562.peg.3121
	CP014071	411	374	fig|1463165.70.peg.411	AL473_02085		PLF_570_00001218	PGF_09432500	Rossmann fold nucleotide-binding protein Smf possibly involved in DNA uptake	390357	391481	-	bi (<->)	1463165.561.con.0125	4565	249	fig|1463165.561.peg.4565			Rossmann fold nucleotide-binding protein Smf possibly involved in DNA uptake	1	0.996	bi (<->)	1463165.563.con.0141	4498	374	fig|1463165.563.peg.4498			Rossmann fold nucleotide-binding protein Smf possibly involved in DNA uptake	0.957	0.997	bi (<->)	1463165.567.con.0097	3981	374	fig|1463165.567.peg.3981			Rossmann fold nucleotide-binding protein Smf possibly involved in DNA uptake	0.997	0.997	bi (<->)	1463165.562.con.0079	3122	374	fig|1463165.562.peg.3122
	CP014071	412	169	fig|1463165.70.peg.412	AL473_02090		PLF_570_00000151	PGF_00030655	Peptide deformylase (EC 3.5.1.88)	391610	392119	+	bi (<->)	1463165.561.con.0084	3500	169	fig|1463165.561.peg.3500			Peptide deformylase (EC 3.5.1.88)	1	0.994	bi (<->)	1463165.563.con.0141	4499	169	fig|1463165.563.peg.4499			Peptide deformylase (EC 3.5.1.88)	1	0.994	bi (<->)	1463165.567.con.0097	3982	169	fig|1463165.567.peg.3982			Peptide deformylase (EC 3.5.1.88)	1	0.994	bi (<->)	1463165.562.con.0079	3123	169	fig|1463165.562.peg.3123
	CP014071	413	315	fig|1463165.70.peg.413	AL473_02095		PLF_570_00000912	PGF_05165078	Methionyl-tRNA formyltransferase (EC 2.1.2.9)	392134	393081	+	bi (<->)	1463165.561.con.0084	3501	315	fig|1463165.561.peg.3501			Methionyl-tRNA formyltransferase (EC 2.1.2.9)	0.994	0.997	bi (<->)	1463165.563.con.0141	4500	315	fig|1463165.563.peg.4500			Methionyl-tRNA formyltransferase (EC 2.1.2.9)	0.99	0.997	bi (<->)	1463165.567.con.0097	3983	315	fig|1463165.567.peg.3983			Methionyl-tRNA formyltransferase (EC 2.1.2.9)	0.994	0.997	bi (<->)	1463165.562.con.0079	3124	315	fig|1463165.562.peg.3124
	CP014071	414	431	fig|1463165.70.peg.414	AL473_02100		PLF_570_00000521	PGF_00769755	16S rRNA (cytosine(967)-C(5))-methyltransferase (EC 2.1.1.176)	393134	394429	+	bi (<->)	1463165.561.con.0084	3502	431	fig|1463165.561.peg.3502			16S rRNA (cytosine(967)-C(5))-methyltransferase (EC 2.1.1.176)	1	0.998	bi (<->)	1463165.563.con.0141	4501	431	fig|1463165.563.peg.4501			16S rRNA (cytosine(967)-C(5))-methyltransferase (EC 2.1.1.176)	0.991	0.998	bi (<->)	1463165.567.con.0097	3984	431	fig|1463165.567.peg.3984			16S rRNA (cytosine(967)-C(5))-methyltransferase (EC 2.1.1.176)	0.998	0.998	bi (<->)	1463165.562.con.0079	3125	431	fig|1463165.562.peg.3125
	CP014071	415	458	fig|1463165.70.peg.415	AL473_02105		PLF_570_00001248	PGF_06627798	Trk potassium uptake system protein TrkA	394443	395819	+	bi (<->)	1463165.561.con.0084	3503	458	fig|1463165.561.peg.3503			Trk potassium uptake system protein TrkA	1	0.998	bi (<->)	1463165.563.con.0141	4502	458	fig|1463165.563.peg.4502			Trk potassium uptake system protein TrkA	0.998	0.998	bi (<->)	1463165.567.con.0097	3985	458	fig|1463165.567.peg.3985			Trk potassium uptake system protein TrkA	1	0.998	bi (<->)	1463165.562.con.0079	3126	458	fig|1463165.562.peg.3126
	CP014071	416	137	fig|1463165.70.peg.416	AL473_02110	mscL	PLF_570_00000901	PGF_01171887	Large-conductance mechanosensitive channel	395959	396372	+	bi (<->)	1463165.561.con.0116	4339	122	fig|1463165.561.peg.4339			Large-conductance mechanosensitive channel	1	0.992	bi (<->)	1463165.563.con.0141	4503	137	fig|1463165.563.peg.4503			Large-conductance mechanosensitive channel	0.993	0.993	bi (<->)	1463165.567.con.0097	3986	137	fig|1463165.567.peg.3986			Large-conductance mechanosensitive channel	1	0.993	bi (<->)	1463165.562.con.0079	3127	137	fig|1463165.562.peg.3127
	CP014071	417	141	fig|1463165.70.peg.417	AL473_02120		PLF_570_00002226	PGF_06798165	Transcriptional regulator ZntR, MerR family	396644	397069	-	bi (<->)	1463165.561.con.0116	4340	141	fig|1463165.561.peg.4340			Transcriptional regulator ZntR, MerR family	1	0.993	bi (<->)	1463165.563.con.0141	4504	141	fig|1463165.563.peg.4504			Transcriptional regulator ZntR, MerR family	0.986	0.993	bi (<->)	1463165.567.con.0097	3987	141	fig|1463165.567.peg.3987			Transcriptional regulator ZntR, MerR family	1	0.993	bi (<->)	1463165.562.con.0079	3128	141	fig|1463165.562.peg.3128
	CP014071	418	122	fig|1463165.70.peg.418	AL473_02125		PLF_570_00001603	PGF_02748064	Uncharacterized protein YhdN	397072	397440	-	bi (<->)	1463165.561.con.0116	4341	122	fig|1463165.561.peg.4341			Uncharacterized protein YhdN	1	0.992	bi (<->)	1463165.563.con.0141	4505	122	fig|1463165.563.peg.4505			Uncharacterized protein YhdN	0.984	0.992	bi (<->)	1463165.567.con.0097	3988	122	fig|1463165.567.peg.3988			Uncharacterized protein YhdN	0.984	0.992	bi (<->)	1463165.562.con.0079	3129	122	fig|1463165.562.peg.3129
	CP014071	419	128	fig|1463165.70.peg.419	AL473_02130	rplQ	PLF_570_00001757	PGF_00016346	LSU ribosomal protein L17p	397549	397935	-	bi (<->)	1463165.561.con.0116	4342	128	fig|1463165.561.peg.4342			LSU ribosomal protein L17p	1	0.992	bi (<->)	1463165.563.con.0141	4506	128	fig|1463165.563.peg.4506			LSU ribosomal protein L17p	1	0.992	bi (<->)	1463165.567.con.0097	3989	128	fig|1463165.567.peg.3989			LSU ribosomal protein L17p	1	0.992	bi (<->)	1463165.562.con.0079	3130	128	fig|1463165.562.peg.3130
	CP014071	420	329	fig|1463165.70.peg.420	AL473_02135		PLF_570_00002041	PGF_00422271	DNA-directed RNA polymerase alpha subunit (EC 2.7.7.6)	397976	398965	-	bi (<->)	1463165.561.con.0116	4343	329	fig|1463165.561.peg.4343			DNA-directed RNA polymerase alpha subunit (EC 2.7.7.6)	1	0.997	bi (<->)	1463165.563.con.0141	4507	329	fig|1463165.563.peg.4507			DNA-directed RNA polymerase alpha subunit (EC 2.7.7.6)	1	0.997	bi (<->)	1463165.567.con.0097	3990	329	fig|1463165.567.peg.3990			DNA-directed RNA polymerase alpha subunit (EC 2.7.7.6)	1	0.997	bi (<->)	1463165.562.con.0079	3131	329	fig|1463165.562.peg.3131
	CP014071	421	206	fig|1463165.70.peg.421	AL473_02140		PLF_570_00002204	PGF_00049893	SSU ribosomal protein S4p (S9e) @ SSU ribosomal protein S4p (S9e), zinc-independent	398991	399611	-	bi (<->)	1463165.561.con.0116	4344	206	fig|1463165.561.peg.4344			SSU ribosomal protein S4p (S9e) @ SSU ribosomal protein S4p (S9e), zinc-independent	1	0.995	bi (<->)	1463165.563.con.0141	4508	206	fig|1463165.563.peg.4508			SSU ribosomal protein S4p (S9e) @ SSU ribosomal protein S4p (S9e), zinc-independent	1	0.995	bi (<->)	1463165.567.con.0097	3991	206	fig|1463165.567.peg.3991			SSU ribosomal protein S4p (S9e) @ SSU ribosomal protein S4p (S9e), zinc-independent	1	0.995	bi (<->)	1463165.562.con.0079	3132	206	fig|1463165.562.peg.3132
	CP014071	422	129	fig|1463165.70.peg.422	AL473_02145		PLF_570_00003434	PGF_00049837	SSU ribosomal protein S11p (S14e)	399645	400034	-																					bi (<->)	1463165.567.con.0097	3992	45	fig|1463165.567.peg.3992			SSU ribosomal protein S11p (S14e)	1	0.978	bi (<->)	1463165.562.con.0079	3133	129	fig|1463165.562.peg.3133
	CP014071	423	118	fig|1463165.70.peg.423	AL473_02150		PLF_570_00002202	PGF_00049840	SSU ribosomal protein S13p (S18e)	400051	400407	-	bi (<->)	1463165.561.con.0116	4346	118	fig|1463165.561.peg.4346			SSU ribosomal protein S13p (S18e)	1	0.992	bi (<->)	1463165.563.con.0141	4509	118	fig|1463165.563.peg.4509			SSU ribosomal protein S13p (S18e)	1	0.992	bi (<->)	1463165.567.con.0097	3993	118	fig|1463165.567.peg.3993			SSU ribosomal protein S13p (S18e)	1	0.992	bi (<->)	1463165.562.con.0079	3134	118	fig|1463165.562.peg.3134
	CP014071	424	38	fig|1463165.70.peg.424	AL473_02155		PLF_570_00006175	PGF_00016424	LSU ribosomal protein L36p @ LSU ribosomal protein L36p, zinc-dependent	400554	400670	-
	CP014071	425	443	fig|1463165.70.peg.425	AL473_02160		PLF_570_00001830	PGF_05581732	Protein translocase subunit SecY	400704	402035	-	bi (<->)	1463165.561.con.0116	4347	443	fig|1463165.561.peg.4347			Protein translocase subunit SecY	1	0.998	bi (<->)	1463165.563.con.0141	4510	443	fig|1463165.563.peg.4510			Protein translocase subunit SecY	1	0.998	bi (<->)	1463165.567.con.0097	3994	443	fig|1463165.567.peg.3994			Protein translocase subunit SecY	1	0.998	bi (<->)	1463165.562.con.0079	3135	443	fig|1463165.562.peg.3135
	CP014071	426	144	fig|1463165.70.peg.426	AL473_02165		PLF_570_00002096	PGF_00016342	LSU ribosomal protein L15p (L27Ae)	402043	402477	-	bi (<->)	1463165.561.con.0116	4348	144	fig|1463165.561.peg.4348			LSU ribosomal protein L15p (L27Ae)	1	0.993	bi (<->)	1463165.563.con.0141	4511	144	fig|1463165.563.peg.4511			LSU ribosomal protein L15p (L27Ae)	1	0.993	bi (<->)	1463165.567.con.0097	3995	144	fig|1463165.567.peg.3995			LSU ribosomal protein L15p (L27Ae)	1	0.993	bi (<->)	1463165.562.con.0079	3136	144	fig|1463165.562.peg.3136
	CP014071	427	59	fig|1463165.70.peg.427	AL473_02170		PLF_570_00002100	PGF_00016395	LSU ribosomal protein L30p (L7e)	402481	402660	-	bi (<->)	1463165.561.con.0116	4349	59	fig|1463165.561.peg.4349			LSU ribosomal protein L30p (L7e)	1	0.983	bi (<->)	1463165.563.con.0141	4512	59	fig|1463165.563.peg.4512			LSU ribosomal protein L30p (L7e)	1	0.983	bi (<->)	1463165.567.con.0097	3996	59	fig|1463165.567.peg.3996			LSU ribosomal protein L30p (L7e)	1	0.983	bi (<->)	1463165.562.con.0079	3137	59	fig|1463165.562.peg.3137
	CP014071	428	167	fig|1463165.70.peg.428	AL473_02175	rpsE	PLF_570_00015384	PGF_00049896	SSU ribosomal protein S5p (S2e)	402664	403167	-	bi (<->)	1463165.561.con.0116	4350	167	fig|1463165.561.peg.4350			SSU ribosomal protein S5p (S2e)	1	0.994	bi (<->)	1463165.563.con.0141	4513	167	fig|1463165.563.peg.4513			SSU ribosomal protein S5p (S2e)	1	0.994	bi (<->)	1463165.567.con.0097	3997	167	fig|1463165.567.peg.3997			SSU ribosomal protein S5p (S2e)	1	0.994	bi (<->)	1463165.562.con.0079	3138	167	fig|1463165.562.peg.3138
	CP014071	429	117	fig|1463165.70.peg.429	AL473_02180		PLF_570_00001758	PGF_00016353	LSU ribosomal protein L18p (L5e)	403182	403535	-	bi (<->)	1463165.561.con.0116	4351	117	fig|1463165.561.peg.4351			LSU ribosomal protein L18p (L5e)	1	0.991	bi (<->)	1463165.563.con.0141	4514	117	fig|1463165.563.peg.4514			LSU ribosomal protein L18p (L5e)	1	0.991	bi (<->)	1463165.567.con.0097	3998	117	fig|1463165.567.peg.3998			LSU ribosomal protein L18p (L5e)	1	0.991	bi (<->)	1463165.562.con.0079	3139	117	fig|1463165.562.peg.3139
	CP014071	430	177	fig|1463165.70.peg.430	AL473_02185		PLF_570_00001764	PGF_00016444	LSU ribosomal protein L6p (L9e)	403545	404078	-	bi (<->)	1463165.561.con.0116	4352	177	fig|1463165.561.peg.4352			LSU ribosomal protein L6p (L9e)	1	0.994	bi (<->)	1463165.563.con.0141	4515	177	fig|1463165.563.peg.4515			LSU ribosomal protein L6p (L9e)	1	0.994	bi (<->)	1463165.567.con.0097	3999	177	fig|1463165.567.peg.3999			LSU ribosomal protein L6p (L9e)	1	0.994	bi (<->)	1463165.562.con.0079	3140	177	fig|1463165.562.peg.3140
	CP014071	431	130	fig|1463165.70.peg.431	AL473_02190		PLF_570_00001877	PGF_00049906	SSU ribosomal protein S8p (S15Ae)	404091	404483	-	bi (<->)	1463165.561.con.0116	4353	130	fig|1463165.561.peg.4353			SSU ribosomal protein S8p (S15Ae)	1	0.992	bi (<->)	1463165.563.con.0141	4516	130	fig|1463165.563.peg.4516			SSU ribosomal protein S8p (S15Ae)	1	0.992	bi (<->)	1463165.567.con.0097	4000	130	fig|1463165.567.peg.4000			SSU ribosomal protein S8p (S15Ae)	1	0.992	bi (<->)	1463165.562.con.0079	3141	130	fig|1463165.562.peg.3141
	CP014071	432	101	fig|1463165.70.peg.432	AL473_02195		PLF_570_00002759	PGF_00049844	SSU ribosomal protein S14p (S29e) @ SSU ribosomal protein S14p (S29e), zinc-independent	404517	404822	-	bi (<->)	1463165.561.con.0116	4354	101	fig|1463165.561.peg.4354			SSU ribosomal protein S14p (S29e) @ SSU ribosomal protein S14p (S29e), zinc-independent	1	0.99	bi (<->)	1463165.563.con.0141	4517	101	fig|1463165.563.peg.4517			SSU ribosomal protein S14p (S29e) @ SSU ribosomal protein S14p (S29e), zinc-independent	1	0.99	bi (<->)	1463165.567.con.0097	4001	101	fig|1463165.567.peg.4001			SSU ribosomal protein S14p (S29e) @ SSU ribosomal protein S14p (S29e), zinc-independent	1	0.99	bi (<->)	1463165.562.con.0079	3142	101	fig|1463165.562.peg.3142
	CP014071	433	179	fig|1463165.70.peg.433	AL473_02200		PLF_570_00014439	PGF_00016443	LSU ribosomal protein L5p (L11e)	404837	405376	-	bi (<->)	1463165.561.con.0116	4355	179	fig|1463165.561.peg.4355			LSU ribosomal protein L5p (L11e)	1	0.994	bi (<->)	1463165.563.con.0141	4518	179	fig|1463165.563.peg.4518			LSU ribosomal protein L5p (L11e)	1	0.994	bi (<->)	1463165.567.con.0097	4002	179	fig|1463165.567.peg.4002			LSU ribosomal protein L5p (L11e)	1	0.994	bi (<->)	1463165.562.con.0079	3143	179	fig|1463165.562.peg.3143
	CP014071	434	104	fig|1463165.70.peg.434	AL473_02205		PLF_570_00001759	PGF_00016377	LSU ribosomal protein L24p (L26e)	405391	405705	-	bi (<->)	1463165.561.con.0116	4356	104	fig|1463165.561.peg.4356			LSU ribosomal protein L24p (L26e)	1	0.99	bi (<->)	1463165.563.con.0141	4519	104	fig|1463165.563.peg.4519			LSU ribosomal protein L24p (L26e)	1	0.99	bi (<->)	1463165.567.con.0097	4003	104	fig|1463165.567.peg.4003			LSU ribosomal protein L24p (L26e)	1	0.99	bi (<->)	1463165.562.con.0079	3144	104	fig|1463165.562.peg.3144
	CP014071	435	123	fig|1463165.70.peg.435	AL473_02210		PLF_570_00002362	PGF_00016340	LSU ribosomal protein L14p (L23e)	405716	406087	-	bi (<->)	1463165.561.con.0116	4357	123	fig|1463165.561.peg.4357			LSU ribosomal protein L14p (L23e)	1	0.992	bi (<->)	1463165.563.con.0141	4520	123	fig|1463165.563.peg.4520			LSU ribosomal protein L14p (L23e)	1	0.992	bi (<->)	1463165.567.con.0097	4004	123	fig|1463165.567.peg.4004			LSU ribosomal protein L14p (L23e)	1	0.992	bi (<->)	1463165.562.con.0079	3145	123	fig|1463165.562.peg.3145
	CP014071	436	84	fig|1463165.70.peg.436	AL473_02215		PLF_570_00003032	PGF_00049854	SSU ribosomal protein S17p (S11e)	406253	406507	-	bi (<->)	1463165.561.con.0116	4358	84	fig|1463165.561.peg.4358			SSU ribosomal protein S17p (S11e)	1	0.988	bi (<->)	1463165.563.con.0141	4521	84	fig|1463165.563.peg.4521			SSU ribosomal protein S17p (S11e)	1	0.988	bi (<->)	1463165.567.con.0097	4005	84	fig|1463165.567.peg.4005			SSU ribosomal protein S17p (S11e)	1	0.988	bi (<->)	1463165.562.con.0079	3146	84	fig|1463165.562.peg.3146
	CP014071	437	63	fig|1463165.70.peg.437	AL473_02220		PLF_570_00001761	PGF_02899131	LSU ribosomal protein L29p (L35e)	406507	406698	-	bi (<->)	1463165.561.con.0116	4359	63	fig|1463165.561.peg.4359			LSU ribosomal protein L29p (L35e)	1	0.984	bi (<->)	1463165.563.con.0141	4522	63	fig|1463165.563.peg.4522			LSU ribosomal protein L29p (L35e)	1	0.984	bi (<->)	1463165.567.con.0097	4006	63	fig|1463165.567.peg.4006			LSU ribosomal protein L29p (L35e)	1	0.984	bi (<->)	1463165.562.con.0079	3147	63	fig|1463165.562.peg.3147
	CP014071	438	136	fig|1463165.70.peg.438	AL473_02225		PLF_570_00001756	PGF_00016343	LSU ribosomal protein L16p (L10e)	406698	407108	-	bi (<->)	1463165.561.con.0116	4360	136	fig|1463165.561.peg.4360			LSU ribosomal protein L16p (L10e)	1	0.993	bi (<->)	1463165.563.con.0141	4523	136	fig|1463165.563.peg.4523			LSU ribosomal protein L16p (L10e)	1	0.993	bi (<->)	1463165.567.con.0097	4007	136	fig|1463165.567.peg.4007			LSU ribosomal protein L16p (L10e)	1	0.993	bi (<->)	1463165.562.con.0079	3148	136	fig|1463165.562.peg.3148
	CP014071	439	232	fig|1463165.70.peg.439	AL473_02230		PLF_570_00002203	PGF_00049889	SSU ribosomal protein S3p (S3e)	407121	407819	-	bi (<->)	1463165.561.con.0116	4361	232	fig|1463165.561.peg.4361			SSU ribosomal protein S3p (S3e)	1	0.996	bi (<->)	1463165.563.con.0141	4524	232	fig|1463165.563.peg.4524			SSU ribosomal protein S3p (S3e)	1	0.996	bi (<->)	1463165.567.con.0097	4008	232	fig|1463165.567.peg.4008			SSU ribosomal protein S3p (S3e)	1	0.996	bi (<->)	1463165.562.con.0079	3149	232	fig|1463165.562.peg.3149
	CP014071	440	110	fig|1463165.70.peg.440	AL473_02235	rplV	PLF_570_00002364	PGF_00016368	LSU ribosomal protein L22p (L17e)	407837	408169	-	bi (<->)	1463165.561.con.0116	4362	110	fig|1463165.561.peg.4362			LSU ribosomal protein L22p (L17e)	1	0.991	bi (<->)	1463165.563.con.0141	4525	110	fig|1463165.563.peg.4525			LSU ribosomal protein L22p (L17e)	1	0.991	bi (<->)	1463165.567.con.0097	4009	110	fig|1463165.567.peg.4009			LSU ribosomal protein L22p (L17e)	1	0.991	bi (<->)	1463165.562.con.0079	3150	110	fig|1463165.562.peg.3150
	CP014071	441	92	fig|1463165.70.peg.441	AL473_02240		PLF_570_00003079	PGF_00049860	SSU ribosomal protein S19p (S15e)	408184	408462	-	bi (<->)	1463165.561.con.0116	4363	92	fig|1463165.561.peg.4363			SSU ribosomal protein S19p (S15e)	1	0.989	bi (<->)	1463165.563.con.0141	4526	92	fig|1463165.563.peg.4526			SSU ribosomal protein S19p (S15e)	1	0.989	bi (<->)	1463165.567.con.0097	4010	92	fig|1463165.567.peg.4010			SSU ribosomal protein S19p (S15e)	1	0.989	bi (<->)	1463165.562.con.0079	3151	92	fig|1463165.562.peg.3151
	CP014071	442	273	fig|1463165.70.peg.442	AL473_02245		PLF_570_00002099	PGF_00016393	LSU ribosomal protein L2p (L8e)	408479	409300	-	bi (<->)	1463165.561.con.0116	4364	273	fig|1463165.561.peg.4364			LSU ribosomal protein L2p (L8e)	1	0.996	bi (<->)	1463165.563.con.0141	4527	273	fig|1463165.563.peg.4527			LSU ribosomal protein L2p (L8e)	1	0.996	bi (<->)	1463165.567.con.0097	4011	273	fig|1463165.567.peg.4011			LSU ribosomal protein L2p (L8e)	1	0.996	bi (<->)	1463165.562.con.0079	3152	273	fig|1463165.562.peg.3152
	CP014071	443	100	fig|1463165.70.peg.443	AL473_02250		PLF_570_00002097	PGF_03990071	LSU ribosomal protein L23p (L23Ae)	409318	409620	-	bi (<->)	1463165.561.con.0116	4365	100	fig|1463165.561.peg.4365			LSU ribosomal protein L23p (L23Ae)	1	0.99	bi (<->)	1463165.563.con.0141	4528	100	fig|1463165.563.peg.4528			LSU ribosomal protein L23p (L23Ae)	1	0.99	bi (<->)	1463165.567.con.0097	4012	100	fig|1463165.567.peg.4012			LSU ribosomal protein L23p (L23Ae)	1	0.99	bi (<->)	1463165.562.con.0079	3153	100	fig|1463165.562.peg.3153
	CP014071	444	201	fig|1463165.70.peg.444	AL473_02255		PLF_570_00001763	PGF_04512522	LSU ribosomal protein L4p (L1e)	409617	410222	-	bi (<->)	1463165.561.con.0116	4366	201	fig|1463165.561.peg.4366			LSU ribosomal protein L4p (L1e)	1	0.995	bi (<->)	1463165.563.con.0141	4529	201	fig|1463165.563.peg.4529			LSU ribosomal protein L4p (L1e)	1	0.995	bi (<->)	1463165.567.con.0097	4013	201	fig|1463165.567.peg.4013			LSU ribosomal protein L4p (L1e)	1	0.995	bi (<->)	1463165.562.con.0079	3154	201	fig|1463165.562.peg.3154
	CP014071	445	209	fig|1463165.70.peg.445	AL473_02260		PLF_570_00002101	PGF_00016431	LSU ribosomal protein L3p (L3e)	410233	410862	-	bi (<->)	1463165.561.con.0116	4367	209	fig|1463165.561.peg.4367			LSU ribosomal protein L3p (L3e)	1	0.995	bi (<->)	1463165.563.con.0141	4530	209	fig|1463165.563.peg.4530			LSU ribosomal protein L3p (L3e)	1	0.995	bi (<->)	1463165.567.con.0097	4014	209	fig|1463165.567.peg.4014			LSU ribosomal protein L3p (L3e)	1	0.995	bi (<->)	1463165.562.con.0079	3155	209	fig|1463165.562.peg.3155
	CP014071	446	103	fig|1463165.70.peg.446	AL473_02265		PLF_570_00015458	PGF_00049828	SSU ribosomal protein S10p (S20e)	410895	411206	-	bi (<->)	1463165.561.con.0116	4368	103	fig|1463165.561.peg.4368			SSU ribosomal protein S10p (S20e)	1	0.99	bi (<->)	1463165.563.con.0141	4531	103	fig|1463165.563.peg.4531			SSU ribosomal protein S10p (S20e)	1	0.99	bi (<->)	1463165.567.con.0097	4015	103	fig|1463165.567.peg.4015			SSU ribosomal protein S10p (S20e)	1	0.99	bi (<->)	1463165.562.con.0079	3156	103	fig|1463165.562.peg.3156
	CP014071	447	168	fig|1463165.70.peg.447	AL473_02270		PLF_570_00003570	PGF_00016822	Leader peptidase HopD	411569	412075	+	bi (<->)	1463165.561.con.0116	4370	168	fig|1463165.561.peg.4370			Leader peptidase HopD	0.982	0.994	bi (<->)	1463165.563.con.0141	4532	161	fig|1463165.563.peg.4532			Leader peptidase HopD	0.957	0.994	bi (<->)	1463165.567.con.0097	4017	168	fig|1463165.567.peg.4017			Leader peptidase HopD	0.988	0.994	bi (<->)	1463165.562.con.0079	3157	173	fig|1463165.562.peg.3157
	CP014071	448	158	fig|1463165.70.peg.448	AL473_02275		PLF_570_00001332	PGF_04063769	Bacterioferritin (EC 1.16.3.1)	412059	412535	-	bi (<->)	1463165.561.con.0116	4371	158	fig|1463165.561.peg.4371			Bacterioferritin (EC 1.16.3.1)	1	0.994	bi (<->)	1463165.563.con.0141	4533	158	fig|1463165.563.peg.4533			Bacterioferritin (EC 1.16.3.1)	1	0.994	bi (<->)	1463165.567.con.0097	4018	158	fig|1463165.567.peg.4018			Bacterioferritin (EC 1.16.3.1)	1	0.994	bi (<->)	1463165.562.con.0079	3158	158	fig|1463165.562.peg.3158
	CP014071	449	64	fig|1463165.70.peg.449	AL473_02280		PLF_570_00002304	PGF_10492333	Bacterioferritin-associated ferredoxin	412609	412803	-	bi (<->)	1463165.561.con.0116	4372	64	fig|1463165.561.peg.4372			Bacterioferritin-associated ferredoxin	1	0.984	bi (<->)	1463165.563.con.0141	4534	64	fig|1463165.563.peg.4534			Bacterioferritin-associated ferredoxin	0.984	0.984	bi (<->)	1463165.567.con.0097	4019	64	fig|1463165.567.peg.4019			Bacterioferritin-associated ferredoxin	1	0.984	bi (<->)	1463165.562.con.0079	3159	64	fig|1463165.562.peg.3159
	CP014071	450	394	fig|1463165.70.peg.450	AL473_02285	tuf	PLF_570_00000028	PGF_00060428	Translation elongation factor Tu	412984	414168	-	bi (<->)	1463165.561.con.0146	4917	341	fig|1463165.561.peg.4917			Translation elongation factor Tu	1	0.997	bi (<->)	1463165.563.con.0192	5104	345	fig|1463165.563.peg.5104			Translation elongation factor Tu	1	0.997	bi (<->)	1463165.567.con.0143	4880	341	fig|1463165.567.peg.4880			Translation elongation factor Tu	1	0.997	bi (<->)	1463165.562.con.0223	5322	345	fig|1463165.562.peg.5322
	CP014071	451	704	fig|1463165.70.peg.451	AL473_02290	fusA	PLF_570_00002229	PGF_00060409	Translation elongation factor G	414238	416352	-	bi (<->)	1463165.561.con.0023	1202	704	fig|1463165.561.peg.1202			Translation elongation factor G	1	0.999	bi (<->)	1463165.563.con.0020	1083	704	fig|1463165.563.peg.1083			Translation elongation factor G	0.997	0.999	bi (<->)	1463165.567.con.0108	4184	704	fig|1463165.567.peg.4184			Translation elongation factor G	1	0.999	bi (<->)	1463165.562.con.0105	3795	704	fig|1463165.562.peg.3795
	CP014071	452	156	fig|1463165.70.peg.452	AL473_02295		PLF_570_00116913	PGF_00049904	SSU ribosomal protein S7p (S5e)	416449	416919	-	bi (<->)	1463165.561.con.0023	1203	156	fig|1463165.561.peg.1203			SSU ribosomal protein S7p (S5e)	1	0.994	bi (<->)	1463165.563.con.0020	1084	156	fig|1463165.563.peg.1084			SSU ribosomal protein S7p (S5e)	1	0.994	bi (<->)	1463165.567.con.0108	4185	156	fig|1463165.567.peg.4185			SSU ribosomal protein S7p (S5e)	1	0.994	bi (<->)	1463165.562.con.0105	3796	156	fig|1463165.562.peg.3796
	CP014071	453	124	fig|1463165.70.peg.453	AL473_02300		PLF_570_00002640	PGF_06941403	SSU ribosomal protein S12p (S23e)	417016	417390	-	bi (<->)	1463165.561.con.0023	1204	124	fig|1463165.561.peg.1204			SSU ribosomal protein S12p (S23e)	1	0.992	bi (<->)	1463165.563.con.0020	1085	124	fig|1463165.563.peg.1085			SSU ribosomal protein S12p (S23e)	1	0.992	bi (<->)	1463165.567.con.0108	4186	124	fig|1463165.567.peg.4186			SSU ribosomal protein S12p (S23e)	1	0.992	bi (<->)	1463165.562.con.0105	3797	124	fig|1463165.562.peg.3797
	CP014071	454	95	fig|1463165.70.peg.454	AL473_02305		PLF_570_00008126	PGF_00413239	tRNA 5-methylaminomethyl-2-thiouridine synthase subunit TusB	417515	417802	-	bi (<->)	1463165.561.con.0023	1205	95	fig|1463165.561.peg.1205			tRNA 5-methylaminomethyl-2-thiouridine synthase subunit TusB	1	0.989	bi (<->)	1463165.563.con.0020	1086	95	fig|1463165.563.peg.1086			tRNA 5-methylaminomethyl-2-thiouridine synthase subunit TusB	1	0.989	bi (<->)	1463165.567.con.0108	4187	95	fig|1463165.567.peg.4187			tRNA 5-methylaminomethyl-2-thiouridine synthase subunit TusB	1	0.989	bi (<->)	1463165.562.con.0105	3798	95	fig|1463165.562.peg.3798
	CP014071	455	119	fig|1463165.70.peg.455	AL473_02310		PLF_570_00001615	PGF_00413243	tRNA 5-methylaminomethyl-2-thiouridine synthase subunit TusC	417810	418169	-	bi (<->)	1463165.561.con.0023	1206	119	fig|1463165.561.peg.1206			tRNA 5-methylaminomethyl-2-thiouridine synthase subunit TusC	0.992	0.992	bi (<->)	1463165.563.con.0020	1087	119	fig|1463165.563.peg.1087			tRNA 5-methylaminomethyl-2-thiouridine synthase subunit TusC	0.992	0.992	bi (<->)	1463165.567.con.0108	4188	119	fig|1463165.567.peg.4188			tRNA 5-methylaminomethyl-2-thiouridine synthase subunit TusC	1	0.992	bi (<->)	1463165.562.con.0105	3799	119	fig|1463165.562.peg.3799
	CP014071	456	128	fig|1463165.70.peg.456	AL473_02315		PLF_570_00000802	PGF_00413245	tRNA 5-methylaminomethyl-2-thiouridine synthase subunit TusD	418169	418555	-	bi (<->)	1463165.561.con.0023	1207	128	fig|1463165.561.peg.1207			tRNA 5-methylaminomethyl-2-thiouridine synthase subunit TusD	1	0.992	bi (<->)	1463165.563.con.0020	1088	128	fig|1463165.563.peg.1088			tRNA 5-methylaminomethyl-2-thiouridine synthase subunit TusD	0.992	0.992	bi (<->)	1463165.567.con.0108	4189	128	fig|1463165.567.peg.4189			tRNA 5-methylaminomethyl-2-thiouridine synthase subunit TusD	1	0.992	bi (<->)	1463165.562.con.0105	3800	128	fig|1463165.562.peg.3800
	CP014071	457	240	fig|1463165.70.peg.457	AL473_02320		PLF_570_00001946	PGF_01013156	YheO-like PAS domain	418555	419277	-	bi (<->)	1463165.561.con.0023	1208	240	fig|1463165.561.peg.1208			YheO-like PAS domain	1	0.996	bi (<->)	1463165.563.con.0020	1089	240	fig|1463165.563.peg.1089			YheO-like PAS domain	1	0.996	bi (<->)	1463165.567.con.0108	4190	240	fig|1463165.567.peg.4190			YheO-like PAS domain	1	0.996	bi (<->)	1463165.562.con.0105	3801	240	fig|1463165.562.peg.3801
	CP014071	458	276	fig|1463165.70.peg.458	AL473_02325		PLF_570_00001386	PGF_00003746	FKBP-type peptidyl-prolyl cis-trans isomerase FkpA precursor (EC 5.2.1.8)	419446	420276	-	bi (<->)	1463165.561.con.0023	1209	276	fig|1463165.561.peg.1209			FKBP-type peptidyl-prolyl cis-trans isomerase FkpA precursor (EC 5.2.1.8)	1	0.996	bi (<->)	1463165.563.con.0020	1090	276	fig|1463165.563.peg.1090			FKBP-type peptidyl-prolyl cis-trans isomerase FkpA precursor (EC 5.2.1.8)	1	0.996	bi (<->)	1463165.567.con.0108	4191	276	fig|1463165.567.peg.4191			FKBP-type peptidyl-prolyl cis-trans isomerase FkpA precursor (EC 5.2.1.8)	1	0.996	bi (<->)	1463165.562.con.0105	3802	276	fig|1463165.562.peg.3802
	CP014071	459	72	fig|1463165.70.peg.459	AL473_02330		PLF_570_00002421	PGF_00038637	Protein SlyX	420499	420717	+	bi (<->)	1463165.561.con.0023	1210	72	fig|1463165.561.peg.1210			Protein SlyX	1	0.986	bi (<->)	1463165.563.con.0020	1091	72	fig|1463165.563.peg.1091			Protein SlyX	1	0.986	bi (<->)	1463165.567.con.0108	4192	72	fig|1463165.567.peg.4192			Protein SlyX	1	0.986	bi (<->)	1463165.562.con.0105	3803	72	fig|1463165.562.peg.3803
	CP014071	460	197	fig|1463165.70.peg.460	AL473_02335		PLF_570_00002818	PGF_07700065	FKBP-type peptidyl-prolyl cis-trans isomerase SlyD (EC 5.2.1.8)	420775	421368	-	bi (<->)	1463165.561.con.0023	1211	197	fig|1463165.561.peg.1211			FKBP-type peptidyl-prolyl cis-trans isomerase SlyD (EC 5.2.1.8)	1	0.995	bi (<->)	1463165.563.con.0020	1092	197	fig|1463165.563.peg.1092			FKBP-type peptidyl-prolyl cis-trans isomerase SlyD (EC 5.2.1.8)	1	0.995	bi (<->)	1463165.567.con.0108	4193	197	fig|1463165.567.peg.4193			FKBP-type peptidyl-prolyl cis-trans isomerase SlyD (EC 5.2.1.8)	1	0.995	bi (<->)	1463165.562.con.0105	3804	195	fig|1463165.562.peg.3804
	CP014071	461	66	fig|1463165.70.peg.461	AL473_02340		PLF_570_00001835	PGF_01682090	Cytoplasmic protein, probably associated with glutathione-regulated potassium-efflux	421462	421662	-	bi (<->)	1463165.561.con.0023	1212	66	fig|1463165.561.peg.1212			Cytoplasmic protein, probably associated with glutathione-regulated potassium-efflux	1	0.985	bi (<->)	1463165.563.con.0020	1093	66	fig|1463165.563.peg.1093			Cytoplasmic protein, probably associated with glutathione-regulated potassium-efflux	1	0.985	bi (<->)	1463165.567.con.0108	4194	66	fig|1463165.567.peg.4194			Cytoplasmic protein, probably associated with glutathione-regulated potassium-efflux	1	0.985	bi (<->)	1463165.562.con.0105	3805	66	fig|1463165.562.peg.3805
	CP014071	462	601	fig|1463165.70.peg.462	AL473_02345		PLF_570_00000283	PGF_02865787	Glutathione-regulated potassium-efflux system protein KefB	421674	423479	-	bi (<->)	1463165.561.con.0023	1213	601	fig|1463165.561.peg.1213			Glutathione-regulated potassium-efflux system protein KefB	1	0.998	bi (<->)	1463165.563.con.0020	1094	601	fig|1463165.563.peg.1094			Glutathione-regulated potassium-efflux system protein KefB	1	0.998	bi (<->)	1463165.567.con.0108	4195	601	fig|1463165.567.peg.4195			Glutathione-regulated potassium-efflux system protein KefB	1	0.998	bi (<->)	1463165.562.con.0105	3806	601	fig|1463165.562.peg.3806
	CP014071	463	186	fig|1463165.70.peg.463	AL473_02350		PLF_570_00000875	PGF_03128934	Glutathione-regulated potassium-efflux system ancillary protein KefG	423466	424026	-	bi (<->)	1463165.561.con.0023	1214	186	fig|1463165.561.peg.1214			Glutathione-regulated potassium-efflux system ancillary protein KefG	1	0.995	bi (<->)	1463165.563.con.0020	1095	186	fig|1463165.563.peg.1095			Glutathione-regulated potassium-efflux system ancillary protein KefG	1	0.995	bi (<->)	1463165.567.con.0108	4196	186	fig|1463165.567.peg.4196			Glutathione-regulated potassium-efflux system ancillary protein KefG	1	0.995	bi (<->)	1463165.562.con.0105	3807	186	fig|1463165.562.peg.3807
	CP014071	464	634	fig|1463165.70.peg.464	AL473_02360		PLF_570_00000383	PGF_00013003	Bis-ABC ATPase YheS	424203	426107	+	bi (<->)	1463165.561.con.0023	1215	634	fig|1463165.561.peg.1215			Bis-ABC ATPase YheS	0.998	0.998	bi (<->)	1463165.563.con.0020	1096	634	fig|1463165.563.peg.1096			Bis-ABC ATPase YheS	0.995	0.998	bi (<->)	1463165.567.con.0108	4197	634	fig|1463165.567.peg.4197			Bis-ABC ATPase YheS	0.997	0.998	bi (<->)	1463165.562.con.0105	3808	634	fig|1463165.562.peg.3808
	CP014071	465	340	fig|1463165.70.peg.465	AL473_02370		PLF_570_00000286	PGF_03126065	Putative esterase YheT functionally coupled to phosphoribulokinase homolog	426310	427332	+	bi (<->)	1463165.561.con.0023	1216	340	fig|1463165.561.peg.1216			Putative esterase YheT functionally coupled to phosphoribulokinase homolog	1	0.997	bi (<->)	1463165.563.con.0020	1097	340	fig|1463165.563.peg.1097			Putative esterase YheT functionally coupled to phosphoribulokinase homolog	0.994	0.997	bi (<->)	1463165.567.con.0129	4763	295	fig|1463165.567.peg.4763			Putative esterase YheT functionally coupled to phosphoribulokinase homolog	1	0.997	bi (<->)	1463165.562.con.0105	3809	340	fig|1463165.562.peg.3809
	CP014071	466	72	fig|1463165.70.peg.466	AL473_02375		PLF_570_00001959	PGF_00002132	UPF0270 protein YheU	427329	427547	+	bi (<->)	1463165.561.con.0023	1217	72	fig|1463165.561.peg.1217			UPF0270 protein YheU	1	0.986	bi (<->)	1463165.563.con.0020	1098	72	fig|1463165.563.peg.1098			UPF0270 protein YheU	1	0.986	bi (<->)	1463165.567.con.0129	4764	72	fig|1463165.567.peg.4764			UPF0270 protein YheU	1	0.986	bi (<->)	1463165.562.con.0105	3810	72	fig|1463165.562.peg.3810
	CP014071	467	289	fig|1463165.70.peg.467	AL473_02380		PLF_570_00002412	PGF_00033982	Phosphoribulokinase homolog, function unknown	427584	428453	+	bi (<->)	1463165.561.con.0023	1218	289	fig|1463165.561.peg.1218			Phosphoribulokinase homolog, function unknown	1	0.997	bi (<->)	1463165.563.con.0020	1099	289	fig|1463165.563.peg.1099			Phosphoribulokinase homolog, function unknown	1	0.997	bi (<->)	1463165.567.con.0129	4765	289	fig|1463165.567.peg.4765			Phosphoribulokinase homolog, function unknown	1	0.997	bi (<->)	1463165.562.con.0105	3811	289	fig|1463165.562.peg.3811
	CP014071	468	134	fig|1463165.70.peg.468	AL473_02385		PLF_570_00002137	PGF_03837024	Protein YhfA	428509	428913	-	bi (<->)	1463165.561.con.0023	1219	134	fig|1463165.561.peg.1219			Protein YhfA	1	0.993	bi (<->)	1463165.563.con.0020	1100	134	fig|1463165.563.peg.1100			Protein YhfA	0.993	0.993	bi (<->)	1463165.567.con.0129	4766	134	fig|1463165.567.peg.4766			Protein YhfA	1	0.993	bi (<->)	1463165.562.con.0105	3812	134	fig|1463165.562.peg.3812
	CP014071	469	210	fig|1463165.70.peg.469	AL473_02395		PLF_570_00001348	PGF_00419891	Cyclic AMP receptor protein	429220	429852	+	bi (<->)	1463165.561.con.0023	1220	210	fig|1463165.561.peg.1220			Cyclic AMP receptor protein	1	0.995	bi (<->)	1463165.563.con.0020	1101	210	fig|1463165.563.peg.1101			Cyclic AMP receptor protein	1	0.995	bi (<->)	1463165.567.con.0129	4767	210	fig|1463165.567.peg.4767			Cyclic AMP receptor protein	1	0.995	bi (<->)	1463165.562.con.0105	3813	210	fig|1463165.562.peg.3813
	CP014071	470	692	fig|1463165.70.peg.470	AL473_02400		PLF_570_00000173	PGF_00408955	Uncharacterized protein YhfK	429904	431982	+	bi (<->)	1463165.561.con.0023	1221	692	fig|1463165.561.peg.1221			Uncharacterized protein YhfK	0.999	0.999	bi (<->)	1463165.563.con.0020	1102	692	fig|1463165.563.peg.1102			Uncharacterized protein YhfK	0.994	0.999	bi (<->)	1463165.567.con.0129	4768	512	fig|1463165.567.peg.4768			Uncharacterized protein YhfK	0.998	0.998	bi (<->)	1463165.562.con.0105	3814	692	fig|1463165.562.peg.3814
	CP014071	471	406	fig|1463165.70.peg.471	AL473_02405		PLF_570_00000665	PGF_08193163	N-acetylornithine aminotransferase (EC 2.6.1.11) @ N-succinyl-L,L-diaminopimelate aminotransferase (EC 2.6.1.17)	431972	433192	-	bi (<->)	1463165.561.con.0023	1222	406	fig|1463165.561.peg.1222			N-acetylornithine aminotransferase (EC 2.6.1.11) @ N-succinyl-L,L-diaminopimelate aminotransferase (EC 2.6.1.17)	1	0.998	bi (<->)	1463165.563.con.0020	1103	406	fig|1463165.563.peg.1103			N-acetylornithine aminotransferase (EC 2.6.1.11) @ N-succinyl-L,L-diaminopimelate aminotransferase (EC 2.6.1.17)	0.995	0.998	bi (<->)	1463165.567.con.0007	526	406	fig|1463165.567.peg.526			N-acetylornithine aminotransferase (EC 2.6.1.11) @ N-succinyl-L,L-diaminopimelate aminotransferase (EC 2.6.1.17)	1	0.998	bi (<->)	1463165.562.con.0105	3815	406	fig|1463165.562.peg.3815
	CP014071	472	187	fig|1463165.70.peg.472	AL473_02410		PLF_570_00001168	PGF_00598374	Para-aminobenzoate synthase, amidotransferase component (EC 2.6.1.85)	433282	433845	-	bi (<->)	1463165.561.con.0023	1223	187	fig|1463165.561.peg.1223			Para-aminobenzoate synthase, amidotransferase component (EC 2.6.1.85)	1	0.995	bi (<->)	1463165.563.con.0020	1104	187	fig|1463165.563.peg.1104			Para-aminobenzoate synthase, amidotransferase component (EC 2.6.1.85)	0.984	0.995	bi (<->)	1463165.567.con.0007	525	187	fig|1463165.567.peg.525			Para-aminobenzoate synthase, amidotransferase component (EC 2.6.1.85)	0.995	0.995	bi (<->)	1463165.562.con.0105	3816	187	fig|1463165.562.peg.3816
	CP014071	473	200	fig|1463165.70.peg.473	AL473_02415		PLF_570_00003474	PGF_08099294	Cell filamentation protein Fic	433877	434479	-	bi (<->)	1463165.561.con.0023	1224	200	fig|1463165.561.peg.1224			Cell filamentation protein Fic	1	0.995	bi (<->)	1463165.563.con.0020	1105	200	fig|1463165.563.peg.1105			Cell filamentation protein Fic	0.99	0.995	bi (<->)	1463165.567.con.0007	524	200	fig|1463165.567.peg.524			Cell filamentation protein Fic	0.99	0.995	bi (<->)	1463165.562.con.0105	3817	200	fig|1463165.562.peg.3817
	CP014071	474	55	fig|1463165.70.peg.474	AL473_02420		PLF_570_00002748	PGF_00035577	Predicted Fic antitoxin YfhG	434469	434636	-	bi (<->)	1463165.561.con.0023	1225	55	fig|1463165.561.peg.1225			Predicted Fic antitoxin YfhG	1	0.982	bi (<->)	1463165.563.con.0020	1106	55	fig|1463165.563.peg.1106			Predicted Fic antitoxin YfhG	1	0.982	bi (<->)	1463165.567.con.0007	523	55	fig|1463165.567.peg.523			Predicted Fic antitoxin YfhG	1	0.982	bi (<->)	1463165.562.con.0105	3818	55	fig|1463165.562.peg.3818
	CP014071	475	189	fig|1463165.70.peg.475	AL473_02425		PLF_570_00001804	PGF_02942020	Peptidyl-prolyl cis-trans isomerase PpiA precursor (EC 5.2.1.8)	434741	435310	-	bi (<->)	1463165.561.con.0023	1226	189	fig|1463165.561.peg.1226			Peptidyl-prolyl cis-trans isomerase PpiA precursor (EC 5.2.1.8)	1	0.995	bi (<->)	1463165.563.con.0020	1107	189	fig|1463165.563.peg.1107			Peptidyl-prolyl cis-trans isomerase PpiA precursor (EC 5.2.1.8)	1	0.995	bi (<->)	1463165.567.con.0007	522	189	fig|1463165.567.peg.522			Peptidyl-prolyl cis-trans isomerase PpiA precursor (EC 5.2.1.8)	1	0.995	bi (<->)	1463165.562.con.0105	3819	189	fig|1463165.562.peg.3819
	CP014071	476	395	fig|1463165.70.peg.476	AL473_02430		PLF_570_00000781	PGF_00062061	Selenite- and tellurite-inducible protein TsgA	435587	436774	+	bi (<->)	1463165.561.con.0023	1227	395	fig|1463165.561.peg.1227			Selenite- and tellurite-inducible protein TsgA	1	0.997	bi (<->)	1463165.563.con.0020	1108	395	fig|1463165.563.peg.1108			Selenite- and tellurite-inducible protein TsgA	1	0.997	bi (<->)	1463165.567.con.0007	521	395	fig|1463165.567.peg.521			Selenite- and tellurite-inducible protein TsgA	0.997	0.997	bi (<->)	1463165.562.con.0105	3820	395	fig|1463165.562.peg.3820
	CP014071	477	440	fig|1463165.70.peg.477	AL473_02435		PLF_570_00000179	PGF_01078020	Cytosine deaminase (EC 3.5.4.1)	436771	438093	-	bi (<->)	1463165.561.con.0023	1228	440	fig|1463165.561.peg.1228			Cytosine deaminase (EC 3.5.4.1)	1	0.998	bi (<->)	1463165.563.con.0020	1109	440	fig|1463165.563.peg.1109			Cytosine deaminase (EC 3.5.4.1)	0.986	0.998	bi (<->)	1463165.567.con.0007	520	440	fig|1463165.567.peg.520			Cytosine deaminase (EC 3.5.4.1)	1	0.998	bi (<->)	1463165.562.con.0105	3821	440	fig|1463165.562.peg.3821
	CP014071	478	40	fig|1463165.70.peg.478			PLF_570_00006333	PGF_01565921	hypothetical protein	438257	438379	-											bi (<->)	1463165.563.con.0020	1110	40	fig|1463165.563.peg.1110			hypothetical protein	1	0.975
	CP014071	479	847	fig|1463165.70.peg.479	AL473_02440		PLF_570_00000255	PGF_09358806	Nitrite reductase [NAD(P)H] large subunit (EC 1.7.1.4)	438332	440875	+	bi (<->)	1463165.561.con.0023	1229	847	fig|1463165.561.peg.1229			Nitrite reductase [NAD(P)H] large subunit (EC 1.7.1.4)	0.999	0.999	bi (<->)	1463165.563.con.0020	1111	847	fig|1463165.563.peg.1111			Nitrite reductase [NAD(P)H] large subunit (EC 1.7.1.4)	0.995	0.999	bi (<->)	1463165.567.con.0007	519	847	fig|1463165.567.peg.519			Nitrite reductase [NAD(P)H] large subunit (EC 1.7.1.4)	0.998	0.999	bi (<->)	1463165.562.con.0105	3823	847	fig|1463165.562.peg.3823
	CP014071	480	108	fig|1463165.70.peg.480	AL473_02445	nirD	PLF_570_00003628	PGF_03879367	Nitrite reductase [NAD(P)H] small subunit (EC 1.7.1.4)	440872	441198	+	bi (<->)	1463165.561.con.0023	1230	108	fig|1463165.561.peg.1230			Nitrite reductase [NAD(P)H] small subunit (EC 1.7.1.4)	1	0.991	bi (<->)	1463165.563.con.0020	1112	108	fig|1463165.563.peg.1112			Nitrite reductase [NAD(P)H] small subunit (EC 1.7.1.4)	0.991	0.991	bi (<->)	1463165.567.con.0007	518	108	fig|1463165.567.peg.518			Nitrite reductase [NAD(P)H] small subunit (EC 1.7.1.4)	1	0.991	bi (<->)	1463165.562.con.0105	3824	108	fig|1463165.562.peg.3824
	CP014071	481	457	fig|1463165.70.peg.481	AL473_02450	cobA	PLF_570_00000752	PGF_03439827	Precorrin-2 oxidase (EC 1.3.1.76) @ Sirohydrochlorin ferrochelatase activity of CysG (EC 4.99.1.4) / Uroporphyrinogen-III methyltransferase (EC 2.1.1.107)	441352	442725	+	bi (<->)	1463165.561.con.0023	1231	457	fig|1463165.561.peg.1231			Precorrin-2 oxidase (EC 1.3.1.76) @ Sirohydrochlorin ferrochelatase activity of CysG (EC 4.99.1.4) / Uroporphyrinogen-III methyltransferase (EC 2.1.1.107)	0.998	0.998	bi (<->)	1463165.563.con.0020	1113	457	fig|1463165.563.peg.1113			Precorrin-2 oxidase (EC 1.3.1.76) @ Sirohydrochlorin ferrochelatase activity of CysG (EC 4.99.1.4) / Uroporphyrinogen-III methyltransferase (EC 2.1.1.107)	0.996	0.998	bi (<->)	1463165.567.con.0007	517	457	fig|1463165.567.peg.517			Precorrin-2 oxidase (EC 1.3.1.76) @ Sirohydrochlorin ferrochelatase activity of CysG (EC 4.99.1.4) / Uroporphyrinogen-III methyltransferase (EC 2.1.1.107)	1	0.998	bi (<->)	1463165.562.con.0105	3825	457	fig|1463165.562.peg.3825
	CP014071	482	334	fig|1463165.70.peg.482	AL473_02455	trpS	PLF_570_00000984	PGF_00062045	Tryptophanyl-tRNA synthetase (EC 6.1.1.2)	442800	443804	-	bi (<->)	1463165.561.con.0023	1232	334	fig|1463165.561.peg.1232			Tryptophanyl-tRNA synthetase (EC 6.1.1.2)	0.997	0.997	bi (<->)	1463165.563.con.0020	1114	334	fig|1463165.563.peg.1114			Tryptophanyl-tRNA synthetase (EC 6.1.1.2)	0.994	0.997	bi (<->)	1463165.567.con.0007	516	334	fig|1463165.567.peg.516			Tryptophanyl-tRNA synthetase (EC 6.1.1.2)	0.994	0.997	bi (<->)	1463165.562.con.0105	3826	334	fig|1463165.562.peg.3826
	CP014071	483	253	fig|1463165.70.peg.483	AL473_02460		PLF_570_00001482	PGF_10460277	Phosphoglycolate phosphatase (EC 3.1.3.18)	443797	444558	-	bi (<->)	1463165.561.con.0023	1233	253	fig|1463165.561.peg.1233			Phosphoglycolate phosphatase (EC 3.1.3.18)	1	0.996	bi (<->)	1463165.563.con.0020	1115	253	fig|1463165.563.peg.1115			Phosphoglycolate phosphatase (EC 3.1.3.18)	0.988	0.996	bi (<->)	1463165.567.con.0007	515	253	fig|1463165.567.peg.515			Phosphoglycolate phosphatase (EC 3.1.3.18)	1	0.996	bi (<->)	1463165.562.con.0105	3827	253	fig|1463165.562.peg.3827
	CP014071	484	225	fig|1463165.70.peg.484	AL473_02465		PLF_570_00001527	PGF_10245672	Ribulose-phosphate 3-epimerase (EC 5.1.3.1)	444551	445228	-	bi (<->)	1463165.561.con.0023	1234	225	fig|1463165.561.peg.1234			Ribulose-phosphate 3-epimerase (EC 5.1.3.1)	0.996	0.996	bi (<->)	1463165.563.con.0020	1116	225	fig|1463165.563.peg.1116			Ribulose-phosphate 3-epimerase (EC 5.1.3.1)	0.991	0.996	bi (<->)	1463165.567.con.0007	514	225	fig|1463165.567.peg.514			Ribulose-phosphate 3-epimerase (EC 5.1.3.1)	1	0.996	bi (<->)	1463165.562.con.0105	3828	225	fig|1463165.562.peg.3828
	CP014071	485	275	fig|1463165.70.peg.485	AL473_02470		PLF_570_00000913	PGF_12867503	Methyl-directed repair DNA adenine methylase (EC 2.1.1.72)	445246	446073	-	bi (<->)	1463165.561.con.0023	1235	275	fig|1463165.561.peg.1235			Methyl-directed repair DNA adenine methylase (EC 2.1.1.72)	1	0.996	bi (<->)	1463165.563.con.0020	1117	275	fig|1463165.563.peg.1117			Methyl-directed repair DNA adenine methylase (EC 2.1.1.72)	1	0.996	bi (<->)	1463165.567.con.0007	513	275	fig|1463165.567.peg.513			Methyl-directed repair DNA adenine methylase (EC 2.1.1.72)	1	0.996	bi (<->)	1463165.562.con.0105	3829	275	fig|1463165.562.peg.3829
	CP014071	486	431	fig|1463165.70.peg.486	AL473_02475		PLF_570_00001223	PGF_00051133	Septum-associated cell division protein DamX	446152	447447	-	bi (<->)	1463165.561.con.0023	1236	431	fig|1463165.561.peg.1236			Septum-associated cell division protein DamX	0.995	0.998	bi (<->)	1463165.563.con.0020	1118	429	fig|1463165.563.peg.1118			Septum-associated cell division protein DamX	0.977	0.998	bi (<->)	1463165.567.con.0007	512	431	fig|1463165.567.peg.512			Septum-associated cell division protein DamX	1	0.998	bi (<->)	1463165.562.con.0105	3830	428	fig|1463165.562.peg.3830
	CP014071	487	364	fig|1463165.70.peg.487	AL473_02480		PLF_570_00000522	PGF_00417658	3-dehydroquinate synthase (EC 4.2.3.4)	447532	448626	-	bi (<->)	1463165.561.con.0023	1237	364	fig|1463165.561.peg.1237			3-dehydroquinate synthase (EC 4.2.3.4)	1	0.997	bi (<->)	1463165.563.con.0020	1119	364	fig|1463165.563.peg.1119			3-dehydroquinate synthase (EC 4.2.3.4)	0.992	0.997	bi (<->)	1463165.567.con.0007	511	364	fig|1463165.567.peg.511			3-dehydroquinate synthase (EC 4.2.3.4)	1	0.997	bi (<->)	1463165.562.con.0105	3831	364	fig|1463165.562.peg.3831
	CP014071	488	173	fig|1463165.70.peg.488	AL473_02485		PLF_570_00001225	PGF_02838109	Shikimate kinase I (EC 2.7.1.71)	448682	449203	-	bi (<->)	1463165.561.con.0023	1238	173	fig|1463165.561.peg.1238			Shikimate kinase I (EC 2.7.1.71)	1	0.994	bi (<->)	1463165.563.con.0020	1120	173	fig|1463165.563.peg.1120			Shikimate kinase I (EC 2.7.1.71)	1	0.994	bi (<->)	1463165.567.con.0007	510	173	fig|1463165.567.peg.510			Shikimate kinase I (EC 2.7.1.71)	1	0.994	bi (<->)	1463165.562.con.0105	3832	173	fig|1463165.562.peg.3832
	CP014071	489	79	fig|1463165.70.peg.489	AL473_02490		PLF_570_00056033	PGF_04246839	hypothetical protein	449223	449462	-
	CP014071	490	404	fig|1463165.70.peg.490	AL473_02495		PLF_570_00115882	PGF_00063770	Type IV pilus biogenesis protein PilQ	449474	450688	-	bi (<->)	1463165.561.con.0023	1239	404	fig|1463165.561.peg.1239			Type IV pilus biogenesis protein PilQ	0.993	0.998	bi (<->)	1463165.563.con.0020	1121	398	fig|1463165.563.peg.1121			Type IV pilus biogenesis protein PilQ	0.987	0.997	bi (<->)	1463165.567.con.0007	509	404	fig|1463165.567.peg.509			Type IV pilus biogenesis protein PilQ	0.99	0.998	bi (<->)	1463165.562.con.0105	3833	414	fig|1463165.562.peg.3833
	CP014071	491	125	fig|1463165.70.peg.491	AL473_02500		PLF_570_00004447	PGF_03932591	Type IV pilus biogenesis protein PilP	450651	451028	-	bi (<->)	1463165.561.con.0023	1240	125	fig|1463165.561.peg.1240			Type IV pilus biogenesis protein PilP	0.992	0.992	bi (<->)	1463165.563.con.0020	1122	126	fig|1463165.563.peg.1122			Type IV pilus biogenesis protein PilP	0.893	0.881	bi (<->)	1463165.567.con.0007	508	125	fig|1463165.567.peg.508			Type IV pilus biogenesis protein PilP	0.984	0.992
	CP014071	492	142	fig|1463165.70.peg.492	AL473_02505		PLF_570_00003875	PGF_00063749	Type IV pilus biogenesis protein PilO	451018	451446	-	bi (<->)	1463165.561.con.0023	1241	142	fig|1463165.561.peg.1241			Type IV pilus biogenesis protein PilO	0.972	0.986	bi (<->)	1463165.563.con.0020	1123	142	fig|1463165.563.peg.1123			Type IV pilus biogenesis protein PilO	0.929	0.986	bi (<->)	1463165.567.con.0007	507	142	fig|1463165.567.peg.507			Type IV pilus biogenesis protein PilO	0.979	0.986	bi (<->)	1463165.562.con.0105	3834	142	fig|1463165.562.peg.3834
	CP014071	493	177	fig|1463165.70.peg.493	AL473_02510		PLF_570_00004091	PGF_01466629	Type IV pilus biogenesis protein PilN	451436	451969	-	bi (<->)	1463165.561.con.0023	1242	177	fig|1463165.561.peg.1242			Type IV pilus biogenesis protein PilN	0.994	0.994	bi (<->)	1463165.563.con.0020	1124	177	fig|1463165.563.peg.1124			Type IV pilus biogenesis protein PilN	0.921	0.994	bi (<->)	1463165.567.con.0007	506	177	fig|1463165.567.peg.506			Type IV pilus biogenesis protein PilN	0.994	0.994	bi (<->)	1463165.562.con.0105	3835	177	fig|1463165.562.peg.3835
	CP014071	494	266	fig|1463165.70.peg.494	AL473_02515		PLF_570_00003913	PGF_00063720	Type IV pilus biogenesis protein PilM	451953	452753	-	bi (<->)	1463165.561.con.0023	1243	262	fig|1463165.561.peg.1243			Type IV pilus biogenesis protein PilM	1	0.985	bi (<->)	1463165.563.con.0020	1125	266	fig|1463165.563.peg.1125			Type IV pilus biogenesis protein PilM	0.959	0.996	bi (<->)	1463165.567.con.0007	505	266	fig|1463165.567.peg.505			Type IV pilus biogenesis protein PilM	1	0.996	bi (<->)	1463165.562.con.0105	3836	266	fig|1463165.562.peg.3836
	CP014071	495	852	fig|1463165.70.peg.495	AL473_02520		PLF_570_00086698	PGF_05982667	Multimodular transpeptidase-transglycosylase (EC 2.4.1.129) (EC 3.4.-.-)	452872	455430	+	bi (<->)	1463165.561.con.0023	1244	852	fig|1463165.561.peg.1244			Multimodular transpeptidase-transglycosylase (EC 2.4.1.129) (EC 3.4.-.-)	0.998	0.999	bi (<->)	1463165.563.con.0020	1126	852	fig|1463165.563.peg.1126			Multimodular transpeptidase-transglycosylase (EC 2.4.1.129) (EC 3.4.-.-)	0.995	0.999	bi (<->)	1463165.567.con.0007	504	852	fig|1463165.567.peg.504			Multimodular transpeptidase-transglycosylase (EC 2.4.1.129) (EC 3.4.-.-)	0.999	0.999	bi (<->)	1463165.562.con.0105	3837	852	fig|1463165.562.peg.3837
	CP014071	496	186	fig|1463165.70.peg.496	AL473_02525		PLF_570_00001305	PGF_00012972	ADP compounds hydrolase NudE	455484	456044	-	bi (<->)	1463165.561.con.0023	1245	186	fig|1463165.561.peg.1245			ADP compounds hydrolase NudE	1	0.995	bi (<->)	1463165.563.con.0020	1127	188	fig|1463165.563.peg.1127			ADP compounds hydrolase NudE	1	0.984	bi (<->)	1463165.567.con.0007	503	186	fig|1463165.567.peg.503			ADP compounds hydrolase NudE	1	0.995	bi (<->)	1463165.562.con.0105	3838	188	fig|1463165.562.peg.3838
	CP014071	497	709	fig|1463165.70.peg.497	AL473_02530		PLF_570_00000569	PGF_00013790	IgaA: a membrane protein that prevents overactivation of the Rcs regulatory system	456365	458494	+	bi (<->)	1463165.561.con.0023	1246	709	fig|1463165.561.peg.1246			IgaA: a membrane protein that prevents overactivation of the Rcs regulatory system	0.999	0.999	bi (<->)	1463165.563.con.0020	1128	709	fig|1463165.563.peg.1128			IgaA: a membrane protein that prevents overactivation of the Rcs regulatory system	0.99	0.999	bi (<->)	1463165.567.con.0007	502	709	fig|1463165.567.peg.502			IgaA: a membrane protein that prevents overactivation of the Rcs regulatory system	0.997	0.999	bi (<->)	1463165.562.con.0105	3839	709	fig|1463165.562.peg.3839
	CP014071	498	227	fig|1463165.70.peg.498	AL473_02535		PLF_570_00001092	PGF_00041369	GMP/IMP nucleotidase YrfG	458555	459238	+	bi (<->)	1463165.561.con.0023	1247	227	fig|1463165.561.peg.1247			GMP/IMP nucleotidase YrfG	1	0.996	bi (<->)	1463165.563.con.0020	1129	227	fig|1463165.563.peg.1129			GMP/IMP nucleotidase YrfG	1	0.996	bi (<->)	1463165.567.con.0007	501	227	fig|1463165.567.peg.501			GMP/IMP nucleotidase YrfG	1	0.996	bi (<->)	1463165.562.con.0105	3840	227	fig|1463165.562.peg.3840
	CP014071	499	133	fig|1463165.70.peg.499	AL473_02540		PLF_570_00001217	PGF_00048933	Ribosome-associated heat shock protein implicated in the recycling of the 50S subunit (S4 paralog)	459235	459636	+	bi (<->)	1463165.561.con.0023	1248	133	fig|1463165.561.peg.1248			Ribosome-associated heat shock protein implicated in the recycling of the 50S subunit (S4 paralog)	0.992	0.992	bi (<->)	1463165.563.con.0020	1130	133	fig|1463165.563.peg.1130			Ribosome-associated heat shock protein implicated in the recycling of the 50S subunit (S4 paralog)	0.985	0.992	bi (<->)	1463165.567.con.0007	500	133	fig|1463165.567.peg.500			Ribosome-associated heat shock protein implicated in the recycling of the 50S subunit (S4 paralog)	0.992	0.992	bi (<->)	1463165.562.con.0105	3841	133	fig|1463165.562.peg.3841
	CP014071	500	292	fig|1463165.70.peg.500	AL473_02545		PLF_570_00000813	PGF_10462808	33 kDa chaperonin HslO	459661	460539	+	bi (<->)	1463165.561.con.0023	1249	292	fig|1463165.561.peg.1249			33 kDa chaperonin HslO	1	0.997	bi (<->)	1463165.563.con.0020	1131	292	fig|1463165.563.peg.1131			33 kDa chaperonin HslO	1	0.997	bi (<->)	1463165.567.con.0007	499	292	fig|1463165.567.peg.499			33 kDa chaperonin HslO	1	0.997	bi (<->)	1463165.562.con.0105	3842	292	fig|1463165.562.peg.3842
	CP014071	501	540	fig|1463165.70.peg.501	AL473_02550	pckA	PLF_570_00000189	PGF_02947204	Phosphoenolpyruvate carboxykinase [ATP] (EC 4.1.1.49)	460899	462521	+	bi (<->)	1463165.561.con.0023	1250	540	fig|1463165.561.peg.1250			Phosphoenolpyruvate carboxykinase [ATP] (EC 4.1.1.49)	1	0.998	bi (<->)	1463165.563.con.0020	1133	540	fig|1463165.563.peg.1133			Phosphoenolpyruvate carboxykinase [ATP] (EC 4.1.1.49)	0.996	0.998	bi (<->)	1463165.567.con.0007	498	540	fig|1463165.567.peg.498			Phosphoenolpyruvate carboxykinase [ATP] (EC 4.1.1.49)	0.998	0.998	bi (<->)	1463165.562.con.0105	3843	540	fig|1463165.562.peg.3843
	CP014071	502	451	fig|1463165.70.peg.502	AL473_02555		PLF_570_00001467	PGF_01167113	Osmolarity sensory histidine kinase EnvZ	462599	463954	-	bi (<->)	1463165.561.con.0023	1251	451	fig|1463165.561.peg.1251			Osmolarity sensory histidine kinase EnvZ	1	0.998	bi (<->)	1463165.563.con.0020	1134	451	fig|1463165.563.peg.1134			Osmolarity sensory histidine kinase EnvZ	0.996	0.998	bi (<->)	1463165.567.con.0007	497	451	fig|1463165.567.peg.497			Osmolarity sensory histidine kinase EnvZ	1	0.998	bi (<->)	1463165.562.con.0105	3844	451	fig|1463165.562.peg.3844
	CP014071	503	239	fig|1463165.70.peg.503	AL473_02560		PLF_570_00000639	PGF_00414228	Two-component system response regulator OmpR	463951	464670	-	bi (<->)	1463165.561.con.0023	1252	239	fig|1463165.561.peg.1252			Two-component system response regulator OmpR	1	0.996	bi (<->)	1463165.563.con.0020	1135	239	fig|1463165.563.peg.1135			Two-component system response regulator OmpR	1	0.996	bi (<->)	1463165.567.con.0007	496	239	fig|1463165.567.peg.496			Two-component system response regulator OmpR	1	0.996	bi (<->)	1463165.562.con.0105	3845	239	fig|1463165.562.peg.3845
	CP014071	504	157	fig|1463165.70.peg.504	AL473_02565	greB	PLF_570_00001552	PGF_00057435	Transcription elongation factor GreB	464898	465371	+	bi (<->)	1463165.561.con.0023	1253	157	fig|1463165.561.peg.1253			Transcription elongation factor GreB	1	0.994	bi (<->)	1463165.563.con.0020	1136	157	fig|1463165.563.peg.1136			Transcription elongation factor GreB	1	0.994	bi (<->)	1463165.567.con.0007	495	157	fig|1463165.567.peg.495			Transcription elongation factor GreB	1	0.994	bi (<->)	1463165.562.con.0105	3846	157	fig|1463165.562.peg.3846
	CP014071	505	776	fig|1463165.70.peg.505	AL473_02570		PLF_570_00001551	PGF_02906681	Transcription accessory protein (S1 RNA-binding domain)	465472	467802	+	bi (<->)	1463165.561.con.0023	1254	776	fig|1463165.561.peg.1254			Transcription accessory protein (S1 RNA-binding domain)	0.995	0.999	bi (<->)	1463165.563.con.0020	1137	776	fig|1463165.563.peg.1137			Transcription accessory protein (S1 RNA-binding domain)	0.991	0.999	bi (<->)	1463165.567.con.0007	494	776	fig|1463165.567.peg.494			Transcription accessory protein (S1 RNA-binding domain)	0.999	0.999	bi (<->)	1463165.562.con.0105	3847	776	fig|1463165.562.peg.3847
	CP014071	506	37	fig|1463165.70.peg.506			PLF_570_00088017	PGF_04198690	hypothetical protein	468082	468195	+	bi (<->)	1463165.561.con.0023	1255	59	fig|1463165.561.peg.1255			hypothetical protein	1	0.61											bi (<->)	1463165.567.con.0007	493	59	fig|1463165.567.peg.493			Ferrous iron transporter-associated protein FeoA	1	0.61	bi (<->)	1463165.562.con.0105	3848	59	fig|1463165.562.peg.3848
	CP014071	507	75	fig|1463165.70.peg.507	AL473_02575	feoA	PLF_570_00001388	PGF_09238933	Ferrous iron transporter-associated protein FeoA	468215	468442	+	bi (<->)	1463165.561.con.0023	1256	75	fig|1463165.561.peg.1256			Ferrous iron transporter-associated protein FeoA	1	0.987	bi (<->)	1463165.563.con.0020	1139	75	fig|1463165.563.peg.1139			Ferrous iron transporter-associated protein FeoA	0.987	0.987	bi (<->)	1463165.567.con.0007	492	75	fig|1463165.567.peg.492			Ferrous iron transporter-associated protein FeoA	1	0.987	bi (<->)	1463165.562.con.0105	3849	75	fig|1463165.562.peg.3849
	CP014071	508	772	fig|1463165.70.peg.508	AL473_02580	feoB	PLF_570_00000553	PGF_01467683	Ferrous iron transporter FeoB	468471	470789	+	bi (<->)	1463165.561.con.0023	1257	772	fig|1463165.561.peg.1257			Ferrous iron transporter FeoB	0.997	0.999	bi (<->)	1463165.563.con.0020	1140	772	fig|1463165.563.peg.1140			Ferrous iron transporter FeoB	0.99	0.999	bi (<->)	1463165.567.con.0007	491	772	fig|1463165.567.peg.491			Ferrous iron transporter FeoB	0.999	0.999	bi (<->)	1463165.562.con.0105	3850	772	fig|1463165.562.peg.3850
	CP014071	509	79	fig|1463165.70.peg.509	AL473_02585		PLF_570_00001715	PGF_00004676	Ferrous iron-sensing transcriptional regulator FeoC	470799	471038	+	bi (<->)	1463165.561.con.0023	1258	79	fig|1463165.561.peg.1258			Ferrous iron-sensing transcriptional regulator FeoC	1	0.987	bi (<->)	1463165.563.con.0020	1141	79	fig|1463165.563.peg.1141			Ferrous iron-sensing transcriptional regulator FeoC	1	0.987	bi (<->)	1463165.567.con.0007	490	79	fig|1463165.567.peg.490			Ferrous iron-sensing transcriptional regulator FeoC	1	0.987	bi (<->)	1463165.562.con.0105	3851	79	fig|1463165.562.peg.3851
	CP014071	510	89	fig|1463165.70.peg.510	AL473_02590		PLF_570_00003722	PGF_00405010	protein of unknown function DUF1471	471126	471395	-	bi (<->)	1463165.561.con.0023	1259	89	fig|1463165.561.peg.1259			protein of unknown function DUF1471	1	0.989	bi (<->)	1463165.563.con.0020	1142	89	fig|1463165.563.peg.1142			protein of unknown function DUF1471	1	0.989	bi (<->)	1463165.567.con.0007	489	89	fig|1463165.567.peg.489			protein of unknown function DUF1471	1	0.989	bi (<->)	1463165.562.con.0105	3852	89	fig|1463165.562.peg.3852
	CP014071	511	257	fig|1463165.70.peg.511	AL473_02595		PLF_570_00000452	PGF_00404496	Pimeloyl-[acyl-carrier protein] methyl ester esterase BioH (EC 3.1.1.85)	471516	472289	-	bi (<->)	1463165.561.con.0023	1260	257	fig|1463165.561.peg.1260			Pimeloyl-[acyl-carrier protein] methyl ester esterase BioH (EC 3.1.1.85)	1	0.992	bi (<->)	1463165.563.con.0020	1143	257	fig|1463165.563.peg.1143			Pimeloyl-[acyl-carrier protein] methyl ester esterase BioH (EC 3.1.1.85)	0.977	0.996	bi (<->)	1463165.567.con.0007	488	257	fig|1463165.567.peg.488			Pimeloyl-[acyl-carrier protein] methyl ester esterase BioH (EC 3.1.1.85)	0.996	0.992	bi (<->)	1463165.562.con.0105	3853	257	fig|1463165.562.peg.3853
	CP014071	512	224	fig|1463165.70.peg.512	AL473_02600		PLF_570_00000539	PGF_07275226	Competence protein F homolog, phosphoribosyltransferase domain; protein YhgH required for utilization of DNA as sole source of carbon and energy	472329	473003	+	bi (<->)	1463165.561.con.0023	1261	224	fig|1463165.561.peg.1261			Competence protein F homolog, phosphoribosyltransferase domain; protein YhgH required for utilization of DNA as sole source of carbon and energy	0.996	0.996	bi (<->)	1463165.563.con.0020	1144	224	fig|1463165.563.peg.1144			Competence protein F homolog, phosphoribosyltransferase domain; protein YhgH required for utilization of DNA as sole source of carbon and energy	0.973	0.996	bi (<->)	1463165.567.con.0007	487	224	fig|1463165.567.peg.487			Competence protein F homolog, phosphoribosyltransferase domain; protein YhgH required for utilization of DNA as sole source of carbon and energy	0.991	0.996	bi (<->)	1463165.562.con.0105	3854	224	fig|1463165.562.peg.3854
	CP014071	513	191	fig|1463165.70.peg.513	AL473_02605		PLF_570_00000927	PGF_00025448	[4Fe-4S] cluster carrier protein NfuA	473062	473637	+	bi (<->)	1463165.561.con.0023	1262	191	fig|1463165.561.peg.1262			[4Fe-4S] cluster carrier protein NfuA	1	0.995	bi (<->)	1463165.563.con.0020	1145	191	fig|1463165.563.peg.1145			[4Fe-4S] cluster carrier protein NfuA	1	0.995	bi (<->)	1463165.567.con.0007	486	191	fig|1463165.567.peg.486			[4Fe-4S] cluster carrier protein NfuA	1	0.995	bi (<->)	1463165.562.con.0105	3855	191	fig|1463165.562.peg.3855
	CP014071	514	438	fig|1463165.70.peg.514	AL473_02610		PLF_570_00000714	PGF_00011706	High-affinity gluconate transporter GntT	473974	475290	+	bi (<->)	1463165.561.con.0023	1263	438	fig|1463165.561.peg.1263			High-affinity gluconate transporter GntT	1	0.998	bi (<->)	1463165.563.con.0020	1146	438	fig|1463165.563.peg.1146			High-affinity gluconate transporter GntT	0.998	0.998	bi (<->)	1463165.567.con.0007	485	438	fig|1463165.567.peg.485			High-affinity gluconate transporter GntT	1	0.998	bi (<->)	1463165.562.con.0105	3856	438	fig|1463165.562.peg.3856
	CP014071	515	697	fig|1463165.70.peg.515	AL473_02615		PLF_570_00000310	PGF_03060077	4-alpha-glucanotransferase (amylomaltase) (EC 2.4.1.25)	475393	477486	-	bi (<->)	1463165.561.con.0023	1264	697	fig|1463165.561.peg.1264			4-alpha-glucanotransferase (amylomaltase) (EC 2.4.1.25)	0.996	0.999	bi (<->)	1463165.563.con.0020	1147	697	fig|1463165.563.peg.1147			4-alpha-glucanotransferase (amylomaltase) (EC 2.4.1.25)	0.994	0.999	bi (<->)	1463165.567.con.0007	484	697	fig|1463165.567.peg.484			4-alpha-glucanotransferase (amylomaltase) (EC 2.4.1.25)	0.999	0.999	bi (<->)	1463165.562.con.0105	3857	697	fig|1463165.562.peg.3857
	CP014071	516	796	fig|1463165.70.peg.516	AL473_02620		PLF_570_00000396	PGF_00019063	Maltodextrin phosphorylase (EC 2.4.1.1)	477497	479887	-	bi (<->)	1463165.561.con.0023	1265	796	fig|1463165.561.peg.1265			Maltodextrin phosphorylase (EC 2.4.1.1)	0.999	0.999	bi (<->)	1463165.563.con.0020	1148	796	fig|1463165.563.peg.1148			Maltodextrin phosphorylase (EC 2.4.1.1)	0.994	0.999	bi (<->)	1463165.567.con.0007	483	796	fig|1463165.567.peg.483			Maltodextrin phosphorylase (EC 2.4.1.1)	1	0.999	bi (<->)	1463165.562.con.0105	3858	796	fig|1463165.562.peg.3858
	CP014071	517	54	fig|1463165.70.peg.517			PLF_570_00115695	PGF_10310280	hypothetical protein	479990	480154	+
	CP014071	518	901	fig|1463165.70.peg.518	AL473_02625		PLF_570_00000154	PGF_10510891	Transcriptional activator of maltose regulon, MalT	480512	483217	+	bi (<->)	1463165.561.con.0023	1266	901	fig|1463165.561.peg.1266			Transcriptional activator of maltose regulon, MalT	1	0.999	bi (<->)	1463165.563.con.0020	1149	901	fig|1463165.563.peg.1149			Transcriptional activator of maltose regulon, MalT	0.998	0.999	bi (<->)	1463165.567.con.0007	482	901	fig|1463165.567.peg.482			Transcriptional activator of maltose regulon, MalT	1	0.999	bi (<->)	1463165.562.con.0105	3859	901	fig|1463165.562.peg.3859
	CP014071	519	252	fig|1463165.70.peg.519	AL473_02630		PLF_570_00000877	PGF_08110668	Glycerol-3-phosphate regulon repressor GlpR	483233	483991	-	bi (<->)	1463165.561.con.0023	1267	252	fig|1463165.561.peg.1267			Glycerol-3-phosphate regulon repressor GlpR	1	0.996	bi (<->)	1463165.563.con.0020	1150	252	fig|1463165.563.peg.1150			Glycerol-3-phosphate regulon repressor GlpR	1	0.996	bi (<->)	1463165.567.con.0007	481	252	fig|1463165.567.peg.481			Glycerol-3-phosphate regulon repressor GlpR	1	0.996	bi (<->)	1463165.562.con.0105	3860	252	fig|1463165.562.peg.3860
	CP014071	520	274	fig|1463165.70.peg.520	AL473_02635		PLF_570_00000423	PGF_00048419	Rhomboid protease GlpG (EC 3.4.21.105)	484041	484865	-	bi (<->)	1463165.561.con.0023	1268	274	fig|1463165.561.peg.1268			Rhomboid protease GlpG (EC 3.4.21.105)	1	0.996	bi (<->)	1463165.563.con.0020	1151	274	fig|1463165.563.peg.1151			Rhomboid protease GlpG (EC 3.4.21.105)	1	0.996	bi (<->)	1463165.567.con.0007	480	274	fig|1463165.567.peg.480			Rhomboid protease GlpG (EC 3.4.21.105)	1	0.996	bi (<->)	1463165.562.con.0105	3861	274	fig|1463165.562.peg.3861
	CP014071	521	109	fig|1463165.70.peg.521	AL473_02640		PLF_570_00000978	PGF_00056821	Thiosulfate sulfurtransferase GlpE (EC 2.8.1.1)	484922	485251	-	bi (<->)	1463165.561.con.0023	1269	109	fig|1463165.561.peg.1269			Thiosulfate sulfurtransferase GlpE (EC 2.8.1.1)	1	0.991	bi (<->)	1463165.563.con.0020	1152	109	fig|1463165.563.peg.1152			Thiosulfate sulfurtransferase GlpE (EC 2.8.1.1)	0.991	0.991	bi (<->)	1463165.567.con.0007	479	109	fig|1463165.567.peg.479			Thiosulfate sulfurtransferase GlpE (EC 2.8.1.1)	1	0.991	bi (<->)	1463165.562.con.0105	3862	109	fig|1463165.562.peg.3862
	CP014071	522	502	fig|1463165.70.peg.522	AL473_02645		PLF_570_00000667	PGF_00036543	Aerobic glycerol-3-phosphate dehydrogenase (EC 1.1.5.3)	485456	486964	+	bi (<->)	1463165.561.con.0023	1270	502	fig|1463165.561.peg.1270			Aerobic glycerol-3-phosphate dehydrogenase (EC 1.1.5.3)	0.998	0.998	bi (<->)	1463165.563.con.0020	1153	502	fig|1463165.563.peg.1153			Aerobic glycerol-3-phosphate dehydrogenase (EC 1.1.5.3)	1	0.998	bi (<->)	1463165.567.con.0007	478	502	fig|1463165.567.peg.478			Aerobic glycerol-3-phosphate dehydrogenase (EC 1.1.5.3)	1	0.998	bi (<->)	1463165.562.con.0105	3863	502	fig|1463165.562.peg.3863
	CP014071	523	815	fig|1463165.70.peg.523	AL473_02650		PLF_570_00000095	PGF_00008874	Glycogen phosphorylase (EC 2.4.1.1)	487054	489501	-	bi (<->)	1463165.561.con.0023	1271	815	fig|1463165.561.peg.1271			Glycogen phosphorylase (EC 2.4.1.1)	1	0.999	bi (<->)	1463165.563.con.0020	1154	815	fig|1463165.563.peg.1154			Glycogen phosphorylase (EC 2.4.1.1)	0.995	0.999	bi (<->)	1463165.567.con.0007	477	815	fig|1463165.567.peg.477			Glycogen phosphorylase (EC 2.4.1.1)	1	0.999	bi (<->)	1463165.562.con.0105	3864	815	fig|1463165.562.peg.3864
	CP014071	524	477	fig|1463165.70.peg.524	AL473_02655		PLF_570_00000089	PGF_00008876	Glycogen synthase, ADP-glucose transglucosylase (EC 2.4.1.21)	489519	490952	-	bi (<->)	1463165.561.con.0023	1272	477	fig|1463165.561.peg.1272			Glycogen synthase, ADP-glucose transglucosylase (EC 2.4.1.21)	1	0.998	bi (<->)	1463165.563.con.0020	1155	477	fig|1463165.563.peg.1155			Glycogen synthase, ADP-glucose transglucosylase (EC 2.4.1.21)	1	0.998	bi (<->)	1463165.567.con.0007	476	477	fig|1463165.567.peg.476			Glycogen synthase, ADP-glucose transglucosylase (EC 2.4.1.21)	1	0.998	bi (<->)	1463165.562.con.0105	3865	477	fig|1463165.562.peg.3865
	CP014071	525	431	fig|1463165.70.peg.525	AL473_02660	glgC	PLF_570_00000083	PGF_10149521	Glucose-1-phosphate adenylyltransferase (EC 2.7.7.27)	490952	492247	-	bi (<->)	1463165.561.con.0023	1273	431	fig|1463165.561.peg.1273			Glucose-1-phosphate adenylyltransferase (EC 2.7.7.27)	1	0.998	bi (<->)	1463165.563.con.0020	1156	431	fig|1463165.563.peg.1156			Glucose-1-phosphate adenylyltransferase (EC 2.7.7.27)	1	0.998	bi (<->)	1463165.567.con.0007	475	431	fig|1463165.567.peg.475			Glucose-1-phosphate adenylyltransferase (EC 2.7.7.27)	1	0.998	bi (<->)	1463165.562.con.0105	3866	431	fig|1463165.562.peg.3866
	CP014071	526	658	fig|1463165.70.peg.526	AL473_02665		PLF_570_00000713	PGF_05732875	Limit dextrin alpha-1,6-maltotetraose-hydrolase (EC 3.2.1.196)	492327	494303	-	bi (<->)	1463165.561.con.0023	1274	658	fig|1463165.561.peg.1274			Limit dextrin alpha-1,6-maltotetraose-hydrolase (EC 3.2.1.196)	0.997	0.998	bi (<->)	1463165.563.con.0020	1157	658	fig|1463165.563.peg.1157			Limit dextrin alpha-1,6-maltotetraose-hydrolase (EC 3.2.1.196)	0.991	0.998	bi (<->)	1463165.567.con.0007	474	658	fig|1463165.567.peg.474			Limit dextrin alpha-1,6-maltotetraose-hydrolase (EC 3.2.1.196)	0.997	0.998	bi (<->)	1463165.562.con.0105	3867	658	fig|1463165.562.peg.3867
	CP014071	527	728	fig|1463165.70.peg.527	AL473_02670		PLF_570_00000096	PGF_09031534	1,4-alpha-glucan (glycogen) branching enzyme, GH-13-type (EC 2.4.1.18)	494300	496486	-	bi (<->)	1463165.561.con.0092	3692	728	fig|1463165.561.peg.3692			1,4-alpha-glucan (glycogen) branching enzyme, GH-13-type (EC 2.4.1.18)	1	0.999	bi (<->)	1463165.563.con.0020	1158	728	fig|1463165.563.peg.1158			1,4-alpha-glucan (glycogen) branching enzyme, GH-13-type (EC 2.4.1.18)	0.992	0.999	bi (<->)	1463165.567.con.0007	473	728	fig|1463165.567.peg.473			1,4-alpha-glucan (glycogen) branching enzyme, GH-13-type (EC 2.4.1.18)	1	0.999	bi (<->)	1463165.562.con.0105	3868	728	fig|1463165.562.peg.3868
	CP014071	528	368	fig|1463165.70.peg.528	AL473_02675	asd	PLF_570_00001049	PGF_00067188	Aspartate-semialdehyde dehydrogenase (EC 1.2.1.11)	496724	497830	-	bi (<->)	1463165.561.con.0092	3691	368	fig|1463165.561.peg.3691			Aspartate-semialdehyde dehydrogenase (EC 1.2.1.11)	0.992	0.997	bi (<->)	1463165.563.con.0020	1159	368	fig|1463165.563.peg.1159			Aspartate-semialdehyde dehydrogenase (EC 1.2.1.11)	0.992	0.997	bi (<->)	1463165.567.con.0094	3923	368	fig|1463165.567.peg.3923			Aspartate-semialdehyde dehydrogenase (EC 1.2.1.11)	0.992	0.997	bi (<->)	1463165.562.con.0105	3869	368	fig|1463165.562.peg.3869
	CP014071	530	446	fig|1463165.70.peg.530	AL473_02685		PLF_570_00000723	PGF_00017612	Low-affinity gluconate/H+ symporter GntU	498293	499633	-	bi (<->)	1463165.561.con.0092	3690	446	fig|1463165.561.peg.3690			Low-affinity gluconate/H+ symporter GntU	1	0.998	bi (<->)	1463165.563.con.0020	1161	446	fig|1463165.563.peg.1161			Low-affinity gluconate/H+ symporter GntU	1	0.998	bi (<->)	1463165.567.con.0094	3924	446	fig|1463165.567.peg.3924			Low-affinity gluconate/H+ symporter GntU	1	0.998	bi (<->)	1463165.562.con.0105	3871	446	fig|1463165.562.peg.3871
	CP014071	531	176	fig|1463165.70.peg.531	AL473_02690		PLF_570_00001394	PGF_07176000	Gluconokinase (EC 2.7.1.12)	499633	500163	-	bi (<->)	1463165.561.con.0092	3689	176	fig|1463165.561.peg.3689			Gluconokinase (EC 2.7.1.12)	1	0.994	bi (<->)	1463165.563.con.0020	1162	176	fig|1463165.563.peg.1162			Gluconokinase (EC 2.7.1.12)	1	0.994	bi (<->)	1463165.567.con.0094	3925	176	fig|1463165.567.peg.3925			Gluconokinase (EC 2.7.1.12)	1	0.994	bi (<->)	1463165.562.con.0105	3872	176	fig|1463165.562.peg.3872
	CP014071	532	331	fig|1463165.70.peg.532	AL473_02695		PLF_570_00002820	PGF_07843281	Gluconate utilization system Gnt-I transcriptional repressor	500344	501339	-	bi (<->)	1463165.561.con.0092	3688	331	fig|1463165.561.peg.3688			Gluconate utilization system Gnt-I transcriptional repressor	1	0.997	bi (<->)	1463165.563.con.0020	1163	331	fig|1463165.563.peg.1163			Gluconate utilization system Gnt-I transcriptional repressor	0.997	0.997	bi (<->)	1463165.567.con.0094	3926	331	fig|1463165.567.peg.3926			Gluconate utilization system Gnt-I transcriptional repressor	1	0.997	bi (<->)	1463165.562.con.0105	3873	331	fig|1463165.562.peg.3873
	CP014071	533	231	fig|1463165.70.peg.533	AL473_02700		PLF_570_00007253	PGF_02380724	Quercetin 2,3-dioxygenase (EC 1.13.11.24) => YhhW	501579	502274	-	bi (<->)	1463165.561.con.0092	3687	231	fig|1463165.561.peg.3687			Quercetin 2,3-dioxygenase (EC 1.13.11.24) => YhhW	1	0.996	bi (<->)	1463165.563.con.0020	1164	231	fig|1463165.563.peg.1164			Quercetin 2,3-dioxygenase (EC 1.13.11.24) => YhhW	1	0.996	bi (<->)	1463165.567.con.0094	3927	231	fig|1463165.567.peg.3927			Quercetin 2,3-dioxygenase (EC 1.13.11.24) => YhhW	1	0.996	bi (<->)	1463165.562.con.0105	3874	231	fig|1463165.562.peg.3874
	CP014071	534	345	fig|1463165.70.peg.534	AL473_02705		PLF_570_00000787	PGF_00064854	Uncharacterized oxidoreductase YhhX	502396	503433	-	bi (<->)	1463165.561.con.0092	3686	285	fig|1463165.561.peg.3686			Uncharacterized oxidoreductase YhhX	0.996	0.996	bi (<->)	1463165.563.con.0020	1165	345	fig|1463165.563.peg.1165			Uncharacterized oxidoreductase YhhX	0.988	0.997	bi (<->)	1463165.567.con.0094	3928	345	fig|1463165.567.peg.3928			Uncharacterized oxidoreductase YhhX	0.997	0.997	bi (<->)	1463165.562.con.0105	3875	345	fig|1463165.562.peg.3875
	CP014071	535	213	fig|1463165.70.peg.535	AL473_02710		PLF_570_00003684	PGF_07003851	Polymer-forming bactofilin	503698	504339	+	bi (<->)	1463165.561.con.0147	4933	213	fig|1463165.561.peg.4933			Polymer-forming bactofilin	0.991	0.995	bi (<->)	1463165.563.con.0020	1166	213	fig|1463165.563.peg.1166			Polymer-forming bactofilin	0.958	0.995	bi (<->)	1463165.567.con.0094	3929	213	fig|1463165.567.peg.3929			Polymer-forming bactofilin	0.995	0.995	bi (<->)	1463165.562.con.0105	3876	217	fig|1463165.562.peg.3876
	CP014071	536	162	fig|1463165.70.peg.536	AL473_02720		PLF_570_00003477	PGF_06389762	L-methionine N-acetyltransferase @ L-phenylalanine N-acetyltransferase (EC 2.3.1.53)	504567	505055	+	bi (<->)	1463165.561.con.0147	4932	162	fig|1463165.561.peg.4932			L-methionine N-acetyltransferase @ L-phenylalanine N-acetyltransferase (EC 2.3.1.53)	0.988	0.994	bi (<->)	1463165.563.con.0228	5308	162	fig|1463165.563.peg.5308			L-methionine N-acetyltransferase @ L-phenylalanine N-acetyltransferase (EC 2.3.1.53)	0.981	0.994	bi (<->)	1463165.567.con.0094	3930	162	fig|1463165.567.peg.3930			L-methionine N-acetyltransferase @ L-phenylalanine N-acetyltransferase (EC 2.3.1.53)	0.988	0.994	bi (<->)	1463165.562.con.0268	5449	162	fig|1463165.562.peg.5449
	CP014071	537	581	fig|1463165.70.peg.537	AL473_02725		PLF_570_00000139	PGF_02890229	Gamma-glutamyltranspeptidase (EC 2.3.2.2) @ Glutathione hydrolase (EC 3.4.19.13)	505145	506890	-	bi (<->)	1463165.561.con.0147	4931	581	fig|1463165.561.peg.4931			Gamma-glutamyltranspeptidase (EC 2.3.2.2) @ Glutathione hydrolase (EC 3.4.19.13)	0.991	0.998	bi (<->)	1463165.563.con.0228	5309	581	fig|1463165.563.peg.5309			Gamma-glutamyltranspeptidase (EC 2.3.2.2) @ Glutathione hydrolase (EC 3.4.19.13)	0.99	0.998	bi (<->)	1463165.567.con.0094	3931	581	fig|1463165.567.peg.3931			Gamma-glutamyltranspeptidase (EC 2.3.2.2) @ Glutathione hydrolase (EC 3.4.19.13)	0.997	0.998	bi (<->)	1463165.562.con.0268	5450	581	fig|1463165.562.peg.5450
	CP014071	538	106	fig|1463165.70.peg.538	AL473_02730		PLF_570_00003827	PGF_00065591	Uncharacterized protein YhhA	507014	507334	+	bi (<->)	1463165.561.con.0147	4930	106	fig|1463165.561.peg.4930			Uncharacterized protein YhhA	1	0.991	bi (<->)	1463165.563.con.0228	5310	106	fig|1463165.563.peg.5310			Uncharacterized protein YhhA	0.991	0.991	bi (<->)	1463165.567.con.0094	3932	106	fig|1463165.567.peg.3932			Uncharacterized protein YhhA	1	0.991	bi (<->)	1463165.562.con.0268	5451	106	fig|1463165.562.peg.5451
	CP014071	539	246	fig|1463165.70.peg.539	AL473_02735		PLF_570_00002336	PGF_04776928	Glycerophosphoryl diester phosphodiesterase (EC 3.1.4.46)	507359	508099	-	bi (<->)	1463165.561.con.0147	4929	246	fig|1463165.561.peg.4929			Glycerophosphoryl diester phosphodiesterase (EC 3.1.4.46)	1	0.996	bi (<->)	1463165.563.con.0228	5311	246	fig|1463165.563.peg.5311			Glycerophosphoryl diester phosphodiesterase (EC 3.1.4.46)	0.992	0.996	bi (<->)	1463165.567.con.0094	3933	246	fig|1463165.567.peg.3933			Glycerophosphoryl diester phosphodiesterase (EC 3.1.4.46)	0.996	0.996	bi (<->)	1463165.562.con.0268	5452	246	fig|1463165.562.peg.5452
	CP014071	540	356	fig|1463165.70.peg.540	AL473_02740	ugpC	PLF_570_00002077	PGF_09994213	Glycerol-3-phosphate ABC transporter, ATP-binding protein UgpC (TC 3.A.1.1.3)	508096	509166	-	bi (<->)	1463165.561.con.0147	4928	356	fig|1463165.561.peg.4928			Glycerol-3-phosphate ABC transporter, ATP-binding protein UgpC (TC 3.A.1.1.3)	1	0.997	bi (<->)	1463165.563.con.0228	5312	356	fig|1463165.563.peg.5312			Glycerol-3-phosphate ABC transporter, ATP-binding protein UgpC (TC 3.A.1.1.3)	0.994	0.997	bi (<->)	1463165.567.con.0094	3934	356	fig|1463165.567.peg.3934			Glycerol-3-phosphate ABC transporter, ATP-binding protein UgpC (TC 3.A.1.1.3)	0.997	0.997	bi (<->)	1463165.562.con.0268	5453	356	fig|1463165.562.peg.5453
	CP014071	541	281	fig|1463165.70.peg.541	AL473_02745		PLF_570_00000711	PGF_08154601	Glycerol-3-phosphate ABC transporter, permease protein UgpE (TC 3.A.1.1.3)	509168	510013	-	bi (<->)	1463165.561.con.0147	4927	281	fig|1463165.561.peg.4927			Glycerol-3-phosphate ABC transporter, permease protein UgpE (TC 3.A.1.1.3)	1	0.996	bi (<->)	1463165.563.con.0228	5313	281	fig|1463165.563.peg.5313			Glycerol-3-phosphate ABC transporter, permease protein UgpE (TC 3.A.1.1.3)	0.996	0.996	bi (<->)	1463165.567.con.0094	3935	281	fig|1463165.567.peg.3935			Glycerol-3-phosphate ABC transporter, permease protein UgpE (TC 3.A.1.1.3)	1	0.996	bi (<->)	1463165.562.con.0268	5454	281	fig|1463165.562.peg.5454
	CP014071	542	295	fig|1463165.70.peg.542	AL473_02750		PLF_570_00000384	PGF_02903501	Glycerol-3-phosphate ABC transporter, permease protein UgpA (TC 3.A.1.1.3)	510010	510897	-	bi (<->)	1463165.561.con.0147	4926	295	fig|1463165.561.peg.4926			Glycerol-3-phosphate ABC transporter, permease protein UgpA (TC 3.A.1.1.3)	1	0.997	bi (<->)	1463165.563.con.0228	5314	295	fig|1463165.563.peg.5314			Glycerol-3-phosphate ABC transporter, permease protein UgpA (TC 3.A.1.1.3)	0.993	0.997	bi (<->)	1463165.567.con.0094	3936	295	fig|1463165.567.peg.3936			Glycerol-3-phosphate ABC transporter, permease protein UgpA (TC 3.A.1.1.3)	1	0.997	bi (<->)	1463165.562.con.0268	5455	295	fig|1463165.562.peg.5455
	CP014071	543	438	fig|1463165.70.peg.543	AL473_02755		PLF_570_00001113	PGF_07282910	Glycerol-3-phosphate ABC transporter, substrate-binding protein UgpB	511004	512320	-	bi (<->)	1463165.561.con.0147	4925	438	fig|1463165.561.peg.4925			Glycerol-3-phosphate ABC transporter, substrate-binding protein UgpB	1	0.998	bi (<->)	1463165.563.con.0228	5315	438	fig|1463165.563.peg.5315			Glycerol-3-phosphate ABC transporter, substrate-binding protein UgpB	0.998	0.998	bi (<->)	1463165.567.con.0094	3937	438	fig|1463165.567.peg.3937			Glycerol-3-phosphate ABC transporter, substrate-binding protein UgpB	0.998	0.998	bi (<->)	1463165.562.con.0268	5456	438	fig|1463165.562.peg.5456
	CP014071	544	237	fig|1463165.70.peg.544	AL473_02760		PLF_570_00000177	PGF_00700305	Branched-chain amino acid ABC transporter, ATP-binding protein LivF (TC 3.A.1.4.1)	512592	513305	-	bi (<->)	1463165.561.con.0147	4924	237	fig|1463165.561.peg.4924			Branched-chain amino acid ABC transporter, ATP-binding protein LivF (TC 3.A.1.4.1)	1	0.996	bi (<->)	1463165.563.con.0228	5316	237	fig|1463165.563.peg.5316			Branched-chain amino acid ABC transporter, ATP-binding protein LivF (TC 3.A.1.4.1)	1	0.996	bi (<->)	1463165.567.con.0094	3938	237	fig|1463165.567.peg.3938			Branched-chain amino acid ABC transporter, ATP-binding protein LivF (TC 3.A.1.4.1)	1	0.996	bi (<->)	1463165.562.con.0187	5115	237	fig|1463165.562.peg.5115
	CP014071	545	255	fig|1463165.70.peg.545	AL473_02765	livG	PLF_570_00000536	PGF_01726878	Branched-chain amino acid ABC transporter, ATP-binding protein LivG (TC 3.A.1.4.1)	513307	514074	-	bi (<->)	1463165.561.con.0147	4923	255	fig|1463165.561.peg.4923			Branched-chain amino acid ABC transporter, ATP-binding protein LivG (TC 3.A.1.4.1)	1	0.996	bi (<->)	1463165.563.con.0228	5317	255	fig|1463165.563.peg.5317			Branched-chain amino acid ABC transporter, ATP-binding protein LivG (TC 3.A.1.4.1)	0.996	0.996	bi (<->)	1463165.567.con.0094	3939	255	fig|1463165.567.peg.3939			Branched-chain amino acid ABC transporter, ATP-binding protein LivG (TC 3.A.1.4.1)	1	0.996	bi (<->)	1463165.562.con.0187	5116	255	fig|1463165.562.peg.5116
	CP014071	546	425	fig|1463165.70.peg.546	AL473_02770	livM	PLF_570_00000369	PGF_03231750	Branched-chain amino acid ABC transporter, permease protein LivM (TC 3.A.1.4.1)	514071	515348	-	bi (<->)	1463165.561.con.0147	4922	425	fig|1463165.561.peg.4922			Branched-chain amino acid ABC transporter, permease protein LivM (TC 3.A.1.4.1)	1	0.998	bi (<->)	1463165.563.con.0228	5318	425	fig|1463165.563.peg.5318			Branched-chain amino acid ABC transporter, permease protein LivM (TC 3.A.1.4.1)	1	0.998	bi (<->)	1463165.567.con.0094	3940	425	fig|1463165.567.peg.3940			Branched-chain amino acid ABC transporter, permease protein LivM (TC 3.A.1.4.1)	1	0.998	bi (<->)	1463165.562.con.0187	5117	425	fig|1463165.562.peg.5117
	CP014071	547	308	fig|1463165.70.peg.547	AL473_02775		PLF_570_00000387	PGF_06868199	Branched-chain amino acid ABC transporter, permease protein LivH (TC 3.A.1.4.1)	515345	516271	-	bi (<->)	1463165.561.con.0147	4921	308	fig|1463165.561.peg.4921			Branched-chain amino acid ABC transporter, permease protein LivH (TC 3.A.1.4.1)	1	0.997	bi (<->)	1463165.563.con.0228	5319	308	fig|1463165.563.peg.5319			Branched-chain amino acid ABC transporter, permease protein LivH (TC 3.A.1.4.1)	1	0.997	bi (<->)	1463165.567.con.0094	3941	308	fig|1463165.567.peg.3941			Branched-chain amino acid ABC transporter, permease protein LivH (TC 3.A.1.4.1)	0.997	0.997	bi (<->)	1463165.562.con.0187	5118	308	fig|1463165.562.peg.5118
	CP014071	548	369	fig|1463165.70.peg.548	AL473_02780	livk	PLF_570_00000567	PGF_10543776	Leucine-specific ABC transporter, substrate-binding protein LivK (TC 3.A.1.4.1)	516333	517442	-	bi (<->)	1463165.561.con.0147	4920	369	fig|1463165.561.peg.4920			Leucine-specific ABC transporter, substrate-binding protein LivK (TC 3.A.1.4.1)	1	0.997	bi (<->)	1463165.563.con.0228	5320	398	fig|1463165.563.peg.5320			Leucine-specific ABC transporter, substrate-binding protein LivK (TC 3.A.1.4.1)	0.997	0.925	bi (<->)	1463165.567.con.0094	3942	369	fig|1463165.567.peg.3942			Leucine-specific ABC transporter, substrate-binding protein LivK (TC 3.A.1.4.1)	0.997	0.997	bi (<->)	1463165.562.con.0187	5119	369	fig|1463165.562.peg.5119
	CP014071	549	47	fig|1463165.70.peg.549	AL473_02785		PLF_570_00004096	PGF_10564539	hypothetical protein	517474	517617	+	bi (<->)	1463165.561.con.0147	4919	47	fig|1463165.561.peg.4919			hypothetical protein	1	0.979											bi (<->)	1463165.567.con.0094	3943	47	fig|1463165.567.peg.3943			hypothetical protein	1	0.979	bi (<->)	1463165.562.con.0187	5120	47	fig|1463165.562.peg.5120
	CP014071	550	127	fig|1463165.70.peg.550	AL473_02795	panM	PLF_570_00000530	PGF_01198982	Acetyl-CoA sensor PanM, required for maturation of L-aspartate decarboxylase	517866	518249	+	bi (<->)	1463165.561.con.0147	4918	127	fig|1463165.561.peg.4918			Acetyl-CoA sensor PanM, required for maturation of L-aspartate decarboxylase	0.992	0.992	bi (<->)	1463165.563.con.0228	5322	127	fig|1463165.563.peg.5322			Acetyl-CoA sensor PanM, required for maturation of L-aspartate decarboxylase	0.984	0.992	bi (<->)	1463165.567.con.0094	3944	127	fig|1463165.567.peg.3944			Acetyl-CoA sensor PanM, required for maturation of L-aspartate decarboxylase	0.961	0.992	bi (<->)	1463165.562.con.0187	5121	127	fig|1463165.562.peg.5121
	CP014071	551	365	fig|1463165.70.peg.551	AL473_02800		PLF_570_00000201	PGF_10343884	Branched-chain amino acid ABC transporter, substrate-binding protein LivJ (TC 3.A.1.4.1)	518574	519671	-	bi (<->)	1463165.561.con.0140	4840	365	fig|1463165.561.peg.4840			Branched-chain amino acid ABC transporter, substrate-binding protein LivJ (TC 3.A.1.4.1)	1	0.997	bi (<->)	1463165.563.con.0176	4954	365	fig|1463165.563.peg.4954			Branched-chain amino acid ABC transporter, substrate-binding protein LivJ (TC 3.A.1.4.1)	1	0.997	bi (<->)	1463165.567.con.0161	5001	365	fig|1463165.567.peg.5001			Branched-chain amino acid ABC transporter, substrate-binding protein LivJ (TC 3.A.1.4.1)	1	0.997	bi (<->)	1463165.562.con.0002	3	365	fig|1463165.562.peg.3
	CP014071	552	414	fig|1463165.70.peg.552	AL473_02805		PLF_570_00003503	PGF_00063911	Tyrosine-specific transport protein	519935	521179	-	bi (<->)	1463165.561.con.0140	4839	414	fig|1463165.561.peg.4839			Tyrosine-specific transport protein	1	0.998	bi (<->)	1463165.563.con.0176	4953	414	fig|1463165.563.peg.4953			Tyrosine-specific transport protein	0.993	0.998	bi (<->)	1463165.567.con.0161	5002	414	fig|1463165.567.peg.5002			Tyrosine-specific transport protein	0.998	0.998	bi (<->)	1463165.562.con.0002	4	414	fig|1463165.562.peg.4
	CP014071	553	421	fig|1463165.70.peg.553	AL473_02810		PLF_570_00000464	PGF_04337880	Gamma-aminobutyrate:alpha-ketoglutarate aminotransferase (EC 2.6.1.19)	521327	522592	-	bi (<->)	1463165.561.con.0140	4838	421	fig|1463165.561.peg.4838			Gamma-aminobutyrate:alpha-ketoglutarate aminotransferase (EC 2.6.1.19)	1	0.998	bi (<->)	1463165.563.con.0176	4952	421	fig|1463165.563.peg.4952			Gamma-aminobutyrate:alpha-ketoglutarate aminotransferase (EC 2.6.1.19)	0.993	0.998	bi (<->)	1463165.567.con.0161	5003	421	fig|1463165.567.peg.5003			Gamma-aminobutyrate:alpha-ketoglutarate aminotransferase (EC 2.6.1.19)	0.998	0.998	bi (<->)	1463165.562.con.0002	5	421	fig|1463165.562.peg.5
	CP014071	554	507	fig|1463165.70.peg.554	AL473_02815		PLF_570_00000633	PGF_00058562	Transcriptional regulator GabR of GABA utilization (GntR family with aminotransferase-like domain)	522711	524234	+	bi (<->)	1463165.561.con.0140	4837	507	fig|1463165.561.peg.4837			Transcriptional regulator GabR of GABA utilization (GntR family with aminotransferase-like domain)	0.98	0.998	bi (<->)	1463165.563.con.0176	4951	507	fig|1463165.563.peg.4951			Transcriptional regulator GabR of GABA utilization (GntR family with aminotransferase-like domain)	0.984	0.998	bi (<->)	1463165.567.con.0161	5004	507	fig|1463165.567.peg.5004			Transcriptional regulator GabR of GABA utilization (GntR family with aminotransferase-like domain)	1	0.998	bi (<->)	1463165.562.con.0002	6	507	fig|1463165.562.peg.6
	CP014071	555	284	fig|1463165.70.peg.555	AL473_02820	rpoH	PLF_570_00000615	PGF_06053106	RNA polymerase sigma factor RpoH	524280	525134	-	bi (<->)	1463165.561.con.0140	4836	284	fig|1463165.561.peg.4836			RNA polymerase sigma factor RpoH	1	0.996	bi (<->)	1463165.563.con.0176	4950	284	fig|1463165.563.peg.4950			RNA polymerase sigma factor RpoH	1	0.996	bi (<->)	1463165.567.con.0161	5005	284	fig|1463165.567.peg.5005			RNA polymerase sigma factor RpoH	1	0.996	bi (<->)	1463165.562.con.0002	7	284	fig|1463165.562.peg.7
	CP014071	556	351	fig|1463165.70.peg.556	AL473_02825		PLF_570_00000159	PGF_03701810	Cell-division-associated, ABC-transporter-like signaling protein FtsX	525403	526458	-	bi (<->)	1463165.561.con.0140	4835	351	fig|1463165.561.peg.4835			Cell-division-associated, ABC-transporter-like signaling protein FtsX	1	0.997	bi (<->)	1463165.563.con.0176	4949	351	fig|1463165.563.peg.4949			Cell-division-associated, ABC-transporter-like signaling protein FtsX	1	0.997	bi (<->)	1463165.567.con.0161	5006	350	fig|1463165.567.peg.5006			Cell-division-associated, ABC-transporter-like signaling protein FtsX	0.997	0.997	bi (<->)	1463165.562.con.0002	8	351	fig|1463165.562.peg.8
	CP014071	557	222	fig|1463165.70.peg.557	AL473_02830	ftsE	PLF_570_00001663	PGF_06857975	Cell-division-associated, ABC-transporter-like signaling protein FtsE	526451	527119	-	bi (<->)	1463165.561.con.0140	4834	222	fig|1463165.561.peg.4834			Cell-division-associated, ABC-transporter-like signaling protein FtsE	1	0.995	bi (<->)	1463165.563.con.0176	4948	222	fig|1463165.563.peg.4948			Cell-division-associated, ABC-transporter-like signaling protein FtsE	1	0.995	bi (<->)	1463165.567.con.0161	5007	222	fig|1463165.567.peg.5007			Cell-division-associated, ABC-transporter-like signaling protein FtsE	1	0.995	bi (<->)	1463165.562.con.0002	9	222	fig|1463165.562.peg.9
	CP014071	558	507	fig|1463165.70.peg.558	AL473_02835		PLF_570_00000969	PGF_08905885	Signal recognition particle receptor FtsY	527122	528645	-	bi (<->)	1463165.561.con.0140	4833	507	fig|1463165.561.peg.4833			Signal recognition particle receptor FtsY	0.986	0.998	bi (<->)	1463165.563.con.0176	4947	520	fig|1463165.563.peg.4947			Signal recognition particle receptor FtsY	0.941	0.979	bi (<->)	1463165.567.con.0161	5008	507	fig|1463165.567.peg.5008			Signal recognition particle receptor FtsY	0.988	0.998	bi (<->)	1463165.562.con.0002	10	507	fig|1463165.562.peg.10
	CP014071	559	198	fig|1463165.70.peg.559	AL473_02840	rsmD	PLF_570_00000807	PGF_07133621	16S rRNA (guanine(966)-N(2))-methyltransferase (EC 2.1.1.171)	528828	529424	+	bi (<->)	1463165.561.con.0140	4832	198	fig|1463165.561.peg.4832			16S rRNA (guanine(966)-N(2))-methyltransferase (EC 2.1.1.171)	0.995	0.995	bi (<->)	1463165.563.con.0176	4946	198	fig|1463165.563.peg.4946			16S rRNA (guanine(966)-N(2))-methyltransferase (EC 2.1.1.171)	0.995	0.995	bi (<->)	1463165.567.con.0161	5009	198	fig|1463165.567.peg.5009			16S rRNA (guanine(966)-N(2))-methyltransferase (EC 2.1.1.171)	0.995	0.995	bi (<->)	1463165.562.con.0002	11	198	fig|1463165.562.peg.11
	CP014071	560	91	fig|1463165.70.peg.560	AL473_02845		PLF_570_00002662	PGF_00065593	Uncharacterized protein YhhL	529414	529689	+	bi (<->)	1463165.561.con.0140	4831	91	fig|1463165.561.peg.4831			Uncharacterized protein YhhL	1	0.989	bi (<->)	1463165.563.con.0176	4945	91	fig|1463165.563.peg.4945			Uncharacterized protein YhhL	1	0.989	bi (<->)	1463165.567.con.0161	5010	91	fig|1463165.567.peg.5010			Uncharacterized protein YhhL	1	0.989	bi (<->)	1463165.562.con.0002	12	91	fig|1463165.562.peg.12
	CP014071	561	119	fig|1463165.70.peg.561	AL473_02850		PLF_570_00001933	PGF_00065595	Uncharacterized protein YhhM	529703	530062	-	bi (<->)	1463165.561.con.0140	4830	116	fig|1463165.561.peg.4830			Uncharacterized protein YhhM	0.983	0.991	bi (<->)	1463165.563.con.0176	4944	116	fig|1463165.563.peg.4944			Uncharacterized protein YhhM	0.991	0.991	bi (<->)	1463165.567.con.0161	5011	116	fig|1463165.567.peg.5011			Uncharacterized protein YhhM	0.983	0.991	bi (<->)	1463165.562.con.0002	13	116	fig|1463165.562.peg.13
	CP014071	562	208	fig|1463165.70.peg.562	AL473_02855		PLF_570_00002473	PGF_00064803	Uncharacterized membrane protein YhhN	530204	530830	+	bi (<->)	1463165.561.con.0140	4829	208	fig|1463165.561.peg.4829			Uncharacterized membrane protein YhhN	1	0.995	bi (<->)	1463165.563.con.0176	4943	208	fig|1463165.563.peg.4943			Uncharacterized membrane protein YhhN	0.995	0.995	bi (<->)	1463165.567.con.0066	3076	144	fig|1463165.567.peg.3076			Uncharacterized membrane protein YhhN	1	0.993	bi (<->)	1463165.562.con.0002	14	208	fig|1463165.562.peg.14
	CP014071	563	736	fig|1463165.70.peg.563	AL473_02860	zntA	PLF_570_00000902	PGF_07109475	Lead, cadmium, zinc and mercury transporting ATPase (EC 3.6.3.3) (EC 3.6.3.5); Copper-translocating P-type ATPase (EC 3.6.3.4)	530909	533119	+	bi (<->)	1463165.561.con.0140	4828	736	fig|1463165.561.peg.4828			Lead, cadmium, zinc and mercury transporting ATPase (EC 3.6.3.3) (EC 3.6.3.5); Copper-translocating P-type ATPase (EC 3.6.3.4)	0.993	0.999	bi (<->)	1463165.563.con.0176	4942	736	fig|1463165.563.peg.4942			Lead, cadmium, zinc and mercury transporting ATPase (EC 3.6.3.3) (EC 3.6.3.5); Copper-translocating P-type ATPase (EC 3.6.3.4)	0.981	0.999	bi (<->)	1463165.567.con.0066	3075	736	fig|1463165.567.peg.3075			Lead, cadmium, zinc and mercury transporting ATPase (EC 3.6.3.3) (EC 3.6.3.5); Copper-translocating P-type ATPase (EC 3.6.3.4)	0.993	0.999	bi (<->)	1463165.562.con.0002	15	736	fig|1463165.562.peg.15
	CP014071	564	81	fig|1463165.70.peg.564	AL473_02865		PLF_570_00002277	PGF_00413253	tRNA 5-methylaminomethyl-2-thiouridine synthesis sulfur carrier protein TusA	533310	533555	-	bi (<->)	1463165.561.con.0140	4827	81	fig|1463165.561.peg.4827			tRNA 5-methylaminomethyl-2-thiouridine synthesis sulfur carrier protein TusA	0.988	0.988	bi (<->)	1463165.563.con.0002	153	81	fig|1463165.563.peg.153			tRNA 5-methylaminomethyl-2-thiouridine synthesis sulfur carrier protein TusA	0.988	0.988	bi (<->)	1463165.567.con.0066	3074	81	fig|1463165.567.peg.3074			tRNA 5-methylaminomethyl-2-thiouridine synthesis sulfur carrier protein TusA	1	0.988	bi (<->)	1463165.562.con.0002	16	81	fig|1463165.562.peg.16
	CP014071	565	221	fig|1463165.70.peg.565	AL473_02870		PLF_570_00001506	PGF_02873160	Putative preQ0 transporter YhhQ	533762	534427	+	bi (<->)	1463165.561.con.0140	4826	221	fig|1463165.561.peg.4826			Putative preQ0 transporter YhhQ	0.995	0.995	bi (<->)	1463165.563.con.0002	152	221	fig|1463165.563.peg.152			Putative preQ0 transporter YhhQ	0.995	0.995	bi (<->)	1463165.567.con.0066	3073	221	fig|1463165.567.peg.3073			Putative preQ0 transporter YhhQ	1	0.995	bi (<->)	1463165.562.con.0002	17	221	fig|1463165.562.peg.17
	CP014071	566	185	fig|1463165.70.peg.566	AL473_02875		PLF_570_00002708	PGF_00422589	DcrB protein precursor	534501	535058	+	bi (<->)	1463165.561.con.0140	4825	185	fig|1463165.561.peg.4825			DcrB protein precursor	0.995	0.995	bi (<->)	1463165.563.con.0002	151	185	fig|1463165.563.peg.151			DcrB protein precursor	0.995	0.995	bi (<->)	1463165.567.con.0066	3072	185	fig|1463165.567.peg.3072			DcrB protein precursor	0.989	0.995	bi (<->)	1463165.562.con.0002	18	185	fig|1463165.562.peg.18
	CP014071	567	406	fig|1463165.70.peg.567	AL473_02880		PLF_570_00001576	PGF_00064250	UPF0226 protein YhhS	535059	536279	-	bi (<->)	1463165.561.con.0047	2365	380	fig|1463165.561.peg.2365			UPF0226 protein YhhS	0.989	0.997	bi (<->)	1463165.563.con.0002	150	385	fig|1463165.563.peg.150			UPF0226 protein YhhS	0.974	0.997	bi (<->)	1463165.567.con.0066	3071	406	fig|1463165.567.peg.3071			UPF0226 protein YhhS	0.99	0.998	bi (<->)	1463165.562.con.0002	19	406	fig|1463165.562.peg.19
	CP014071	568	349	fig|1463165.70.peg.568	AL473_02885		PLF_570_00000784	PGF_00064201	UPF0118 inner membrane protein YhhT	536413	537462	+	bi (<->)	1463165.561.con.0047	2364	349	fig|1463165.561.peg.2364			UPF0118 inner membrane protein YhhT	1	0.997	bi (<->)	1463165.563.con.0002	130	349	fig|1463165.563.peg.130			UPF0118 inner membrane protein YhhT	1	0.997	bi (<->)	1463165.567.con.0066	3070	349	fig|1463165.567.peg.3070			UPF0118 inner membrane protein YhhT	1	0.997	bi (<->)	1463165.562.con.0002	20	349	fig|1463165.562.peg.20
	CP014071	569	126	fig|1463165.70.peg.569	AL473_02890		PLF_570_00002481	PGF_00065893	Undecaprenyl phosphate-aminoarabinose flippase subunit ArnF	537459	537839	-	bi (<->)	1463165.561.con.0047	2363	126	fig|1463165.561.peg.2363			Undecaprenyl phosphate-aminoarabinose flippase subunit ArnF	0.992	0.992	bi (<->)	1463165.563.con.0002	129	126	fig|1463165.563.peg.129			Undecaprenyl phosphate-aminoarabinose flippase subunit ArnF	0.944	0.992	bi (<->)	1463165.567.con.0066	3069	126	fig|1463165.567.peg.3069			Undecaprenyl phosphate-aminoarabinose flippase subunit ArnF	0.992	0.992	bi (<->)	1463165.562.con.0002	21	126	fig|1463165.562.peg.21
	CP014071	570	112	fig|1463165.70.peg.570	AL473_02895		PLF_570_00002480	PGF_00065891	Undecaprenyl phosphate-aminoarabinose flippase subunit ArnE	537839	538177	-	bi (<->)	1463165.561.con.0047	2362	112	fig|1463165.561.peg.2362			Undecaprenyl phosphate-aminoarabinose flippase subunit ArnE	1	0.991	bi (<->)	1463165.563.con.0002	128	112	fig|1463165.563.peg.128			Undecaprenyl phosphate-aminoarabinose flippase subunit ArnE	0.991	0.991	bi (<->)	1463165.567.con.0066	3068	112	fig|1463165.567.peg.3068			Undecaprenyl phosphate-aminoarabinose flippase subunit ArnE	1	0.991	bi (<->)	1463165.562.con.0002	22	112	fig|1463165.562.peg.22
	CP014071	571	551	fig|1463165.70.peg.571	AL473_02900		PLF_570_00001936	PGF_00065890	Undecaprenyl phosphate-alpha-4-amino-4-deoxy-L-arabinose arabinosyl transferase (EC 2.4.2.43) @ Polymyxin resistance protein PmrK	538174	539829	-	bi (<->)	1463165.561.con.0047	2361	551	fig|1463165.561.peg.2361			Undecaprenyl phosphate-alpha-4-amino-4-deoxy-L-arabinose arabinosyl transferase (EC 2.4.2.43) @ Polymyxin resistance protein PmrK	0.998	0.998	bi (<->)	1463165.563.con.0002	127	551	fig|1463165.563.peg.127			Undecaprenyl phosphate-alpha-4-amino-4-deoxy-L-arabinose arabinosyl transferase (EC 2.4.2.43) @ Polymyxin resistance protein PmrK	0.976	0.998	bi (<->)	1463165.567.con.0066	3067	551	fig|1463165.567.peg.3067			Undecaprenyl phosphate-alpha-4-amino-4-deoxy-L-arabinose arabinosyl transferase (EC 2.4.2.43) @ Polymyxin resistance protein PmrK	1	0.998	bi (<->)	1463165.562.con.0002	23	551	fig|1463165.562.peg.23
	CP014071	572	300	fig|1463165.70.peg.572	AL473_02905		PLF_570_00001984	PGF_00423450	4-deoxy-4-formamido-L-arabinose-phosphoundecaprenol deformylase ArnD (EC 3.5.1.n3)	539829	540731	-	bi (<->)	1463165.561.con.0047	2360	300	fig|1463165.561.peg.2360			4-deoxy-4-formamido-L-arabinose-phosphoundecaprenol deformylase ArnD (EC 3.5.1.n3)	1	0.997	bi (<->)	1463165.563.con.0002	126	300	fig|1463165.563.peg.126			4-deoxy-4-formamido-L-arabinose-phosphoundecaprenol deformylase ArnD (EC 3.5.1.n3)	0.99	0.997	bi (<->)	1463165.567.con.0066	3066	300	fig|1463165.567.peg.3066			4-deoxy-4-formamido-L-arabinose-phosphoundecaprenol deformylase ArnD (EC 3.5.1.n3)	1	0.997	bi (<->)	1463165.562.con.0002	24	300	fig|1463165.562.peg.24
	CP014071	573	661	fig|1463165.70.peg.573	AL473_02910		PLF_570_00001251	PGF_00063953	UDP-4-amino-4-deoxy-L-arabinose formyltransferase (EC 2.1.2.13) / UDP-glucuronic acid oxidase (UDP-4-keto-hexauronic acid decarboxylating) (EC 1.1.1.305)	540728	542713	-	bi (<->)	1463165.561.con.0047	2359	661	fig|1463165.561.peg.2359			UDP-4-amino-4-deoxy-L-arabinose formyltransferase (EC 2.1.2.13) / UDP-glucuronic acid oxidase (UDP-4-keto-hexauronic acid decarboxylating) (EC 1.1.1.305)	0.998	0.998	bi (<->)	1463165.563.con.0002	125	661	fig|1463165.563.peg.125			UDP-4-amino-4-deoxy-L-arabinose formyltransferase (EC 2.1.2.13) / UDP-glucuronic acid oxidase (UDP-4-keto-hexauronic acid decarboxylating) (EC 1.1.1.305)	0.988	0.998	bi (<->)	1463165.567.con.0066	3065	661	fig|1463165.567.peg.3065			UDP-4-amino-4-deoxy-L-arabinose formyltransferase (EC 2.1.2.13) / UDP-glucuronic acid oxidase (UDP-4-keto-hexauronic acid decarboxylating) (EC 1.1.1.305)	0.998	0.998	bi (<->)	1463165.562.con.0002	25	661	fig|1463165.562.peg.25
	CP014071	574	327	fig|1463165.70.peg.574	AL473_02915		PLF_570_00000998	PGF_00065901	Undecaprenyl-phosphate 4-deoxy-4-formamido-L-arabinose transferase (EC 2.4.2.53)	542710	543693	-	bi (<->)	1463165.561.con.0047	2358	327	fig|1463165.561.peg.2358			Undecaprenyl-phosphate 4-deoxy-4-formamido-L-arabinose transferase (EC 2.4.2.53)	1	0.997	bi (<->)	1463165.563.con.0002	124	327	fig|1463165.563.peg.124			Undecaprenyl-phosphate 4-deoxy-4-formamido-L-arabinose transferase (EC 2.4.2.53)	0.988	0.997	bi (<->)	1463165.567.con.0066	3064	327	fig|1463165.567.peg.3064			Undecaprenyl-phosphate 4-deoxy-4-formamido-L-arabinose transferase (EC 2.4.2.53)	0.994	0.997	bi (<->)	1463165.562.con.0002	26	327	fig|1463165.562.peg.26
	CP014071	575	379	fig|1463165.70.peg.575	AL473_02920		PLF_570_00000782	PGF_00063955	UDP-4-amino-4-deoxy-L-arabinose--oxoglutarate aminotransferase (EC 2.6.1.87)	543695	544834	-	bi (<->)	1463165.561.con.0047	2357	379	fig|1463165.561.peg.2357			UDP-4-amino-4-deoxy-L-arabinose--oxoglutarate aminotransferase (EC 2.6.1.87)	1	0.997	bi (<->)	1463165.563.con.0002	123	379	fig|1463165.563.peg.123			UDP-4-amino-4-deoxy-L-arabinose--oxoglutarate aminotransferase (EC 2.6.1.87)	0.992	0.997	bi (<->)	1463165.567.con.0066	3063	379	fig|1463165.567.peg.3063			UDP-4-amino-4-deoxy-L-arabinose--oxoglutarate aminotransferase (EC 2.6.1.87)	0.997	0.997	bi (<->)	1463165.562.con.0002	27	379	fig|1463165.562.peg.27
	CP014071	576	168	fig|1463165.70.peg.576	AL473_02925		PLF_570_00000604	PGF_00033019	Phenolic acid decarboxylase (EC 4.1.1.-)	545231	545737	-	bi (<->)	1463165.561.con.0047	2356	168	fig|1463165.561.peg.2356			Phenolic acid decarboxylase (EC 4.1.1.-)	1	0.994	bi (<->)	1463165.563.con.0002	122	168	fig|1463165.563.peg.122			Phenolic acid decarboxylase (EC 4.1.1.-)	1	0.994	bi (<->)	1463165.567.con.0066	3062	168	fig|1463165.567.peg.3062			Phenolic acid decarboxylase (EC 4.1.1.-)	1	0.994	bi (<->)	1463165.562.con.0002	28	168	fig|1463165.562.peg.28
	CP014071	577	286	fig|1463165.70.peg.577	AL473_02930		PLF_570_00002865	PGF_07987589	Transcriptional regulator, LysR family	545835	546695	+	bi (<->)	1463165.561.con.0047	2355	286	fig|1463165.561.peg.2355			Transcriptional regulator, LysR family	0.997	0.997	bi (<->)	1463165.563.con.0002	121	286	fig|1463165.563.peg.121			Transcriptional regulator, LysR family	0.993	0.997	bi (<->)	1463165.567.con.0066	3061	286	fig|1463165.567.peg.3061			Transcriptional regulator, LysR family	0.997	0.997	bi (<->)	1463165.562.con.0002	29	286	fig|1463165.562.peg.29
	CP014071	578	522	fig|1463165.70.peg.578	AL473_02935	nikA	PLF_570_00002592	PGF_00025501	Nickel ABC transporter, substrate-binding protein NikA (TC 3.A.1.5.3)	546833	548401	+	bi (<->)	1463165.561.con.0047	2354	522	fig|1463165.561.peg.2354			Nickel ABC transporter, substrate-binding protein NikA (TC 3.A.1.5.3)	0.994	0.998	bi (<->)	1463165.563.con.0002	120	522	fig|1463165.563.peg.120			Nickel ABC transporter, substrate-binding protein NikA (TC 3.A.1.5.3)	0.977	0.998	bi (<->)	1463165.567.con.0066	3060	522	fig|1463165.567.peg.3060			Nickel ABC transporter, substrate-binding protein NikA (TC 3.A.1.5.3)	0.996	0.998	bi (<->)	1463165.562.con.0002	30	522	fig|1463165.562.peg.30
	CP014071	579	314	fig|1463165.70.peg.579	AL473_02940		PLF_570_00002837	PGF_03503521	Nickel ABC transporter, permease protein NikB (TC 3.A.1.5.3)	548401	549345	+	bi (<->)	1463165.561.con.0047	2353	314	fig|1463165.561.peg.2353			Nickel ABC transporter, permease protein NikB (TC 3.A.1.5.3)	0.997	0.997	bi (<->)	1463165.563.con.0002	119	314	fig|1463165.563.peg.119			Nickel ABC transporter, permease protein NikB (TC 3.A.1.5.3)	0.994	0.997	bi (<->)	1463165.567.con.0066	3059	314	fig|1463165.567.peg.3059			Nickel ABC transporter, permease protein NikB (TC 3.A.1.5.3)	0.997	0.997	bi (<->)	1463165.562.con.0002	31	314	fig|1463165.562.peg.31
	CP014071	580	277	fig|1463165.70.peg.580	AL473_02945		PLF_570_00003067	PGF_01873735	Nickel ABC transporter, permease protein NikC (TC 3.A.1.5.3)	549342	550175	+	bi (<->)	1463165.561.con.0047	2352	277	fig|1463165.561.peg.2352			Nickel ABC transporter, permease protein NikC (TC 3.A.1.5.3)	1	0.996	bi (<->)	1463165.563.con.0002	118	277	fig|1463165.563.peg.118			Nickel ABC transporter, permease protein NikC (TC 3.A.1.5.3)	0.989	0.996	bi (<->)	1463165.567.con.0066	3058	277	fig|1463165.567.peg.3058			Nickel ABC transporter, permease protein NikC (TC 3.A.1.5.3)	1	0.996	bi (<->)	1463165.562.con.0002	32	277	fig|1463165.562.peg.32
	CP014071	581	254	fig|1463165.70.peg.581	AL473_02950	nikD	PLF_570_00003862	PGF_00027069	Nickel ABC transporter, ATP-binding protein NikD (TC 3.A.1.5.3)	550175	550939	+	bi (<->)	1463165.561.con.0047	2351	254	fig|1463165.561.peg.2351			Nickel ABC transporter, ATP-binding protein NikD (TC 3.A.1.5.3)	0.996	0.996	bi (<->)	1463165.563.con.0002	117	254	fig|1463165.563.peg.117			Nickel ABC transporter, ATP-binding protein NikD (TC 3.A.1.5.3)	0.961	0.996	bi (<->)	1463165.567.con.0066	3057	254	fig|1463165.567.peg.3057			Nickel ABC transporter, ATP-binding protein NikD (TC 3.A.1.5.3)	0.992	0.996	bi (<->)	1463165.562.con.0002	33	254	fig|1463165.562.peg.33
	CP014071	582	263	fig|1463165.70.peg.582	AL473_02955	nikE	PLF_570_00003524	PGF_01747364	Nickel ABC transporter, ATP-binding protein NikE (TC 3.A.1.5.3)	550936	551727	+	bi (<->)	1463165.561.con.0047	2350	263	fig|1463165.561.peg.2350			Nickel ABC transporter, ATP-binding protein NikE (TC 3.A.1.5.3)	0.992	0.996	bi (<->)	1463165.563.con.0025	1334	151	fig|1463165.563.peg.1334			Nickel ABC transporter, ATP-binding protein NikE (TC 3.A.1.5.3)	0.967	0.993	bi (<->)	1463165.567.con.0066	3056	263	fig|1463165.567.peg.3056			Nickel ABC transporter, ATP-binding protein NikE (TC 3.A.1.5.3)	0.989	0.996	bi (<->)	1463165.562.con.0002	34	263	fig|1463165.562.peg.34
	CP014071	583	132	fig|1463165.70.peg.583	AL473_02960		PLF_570_00001157	PGF_00025517	Nickel responsive regulator NikR	551715	552113	+	bi (<->)	1463165.561.con.0047	2349	132	fig|1463165.561.peg.2349			Nickel responsive regulator NikR	0.992	0.992	bi (<->)	1463165.563.con.0025	1333	132	fig|1463165.563.peg.1333			Nickel responsive regulator NikR	0.985	0.992	bi (<->)	1463165.567.con.0066	3055	132	fig|1463165.567.peg.3055			Nickel responsive regulator NikR	0.992	0.992	bi (<->)	1463165.562.con.0002	35	132	fig|1463165.562.peg.35
	CP014071	584	168	fig|1463165.70.peg.584			PLF_570_00000400	PGF_04560429	Mg/Co/Ni transporter MgtE, CBS domain-containing	552450	552956	+	bi (<->)	1463165.561.con.0047	2348	337	fig|1463165.561.peg.2348			Mg/Co/Ni transporter MgtE, CBS domain-containing	0.988	0.49	bi (<->)	1463165.563.con.0025	1332	337	fig|1463165.563.peg.1332			Mg/Co/Ni transporter MgtE, CBS domain-containing	0.976	0.49	bi (<->)	1463165.567.con.0066	3054	337	fig|1463165.567.peg.3054			Mg/Co/Ni transporter MgtE, CBS domain-containing	0.982	0.49	bi (<->)	1463165.562.con.0002	36	337	fig|1463165.562.peg.36
	CP014071	585	358	fig|1463165.70.peg.585	AL473_02970		PLF_570_00004976	PGF_09978608	Transposase	552960	554036	-
	CP014071	586	165	fig|1463165.70.peg.586	AL473_02980		PLF_570_00000400	PGF_04560429	Mg/Co/Ni transporter MgtE, CBS domain-containing	554340	554837	+	uni (->)	1463165.561.con.0047	2348	337	fig|1463165.561.peg.2348			Mg/Co/Ni transporter MgtE, CBS domain-containing	0.988	0.487	uni (->)	1463165.563.con.0025	1332	337	fig|1463165.563.peg.1332			Mg/Co/Ni transporter MgtE, CBS domain-containing	0.988	0.487	uni (->)	1463165.567.con.0066	3054	337	fig|1463165.567.peg.3054			Mg/Co/Ni transporter MgtE, CBS domain-containing	0.994	0.487	uni (->)	1463165.562.con.0002	36	337	fig|1463165.562.peg.36
	CP014071	587	91	fig|1463165.70.peg.587	AL473_02985		PLF_570_00012299	PGF_01949324	hypothetical protein	554872	555147	-
	CP014071	588	317	fig|1463165.70.peg.588	AL473_02990		PLF_570_00006614	PGF_00012987	D-3-phosphoglycerate dehydrogenase (EC 1.1.1.95)	555484	556437	+	uni (->)	1463165.561.con.0122	4540	315	fig|1463165.561.peg.4540			D-3-phosphoglycerate dehydrogenase (EC 1.1.1.95)	0.354	0.81	uni (->)	1463165.563.con.0124	4184	315	fig|1463165.563.peg.4184			D-3-phosphoglycerate dehydrogenase (EC 1.1.1.95)	0.374	0.74	uni (->)	1463165.567.con.0057	2754	315	fig|1463165.567.peg.2754			D-3-phosphoglycerate dehydrogenase (EC 1.1.1.95)	0.354	0.81	uni (->)	1463165.562.con.0074	2975	331	fig|1463165.562.peg.2975
	CP014071	589	232	fig|1463165.70.peg.589	AL473_02995		PLF_570_00006616	PGF_07291974	Demethylmenaquinone methyltransferase-like protein	556448	557146	+	uni (->)	1463165.561.con.0122	4539	231	fig|1463165.561.peg.4539			Demethylmenaquinone methyltransferase-like protein	0.428	0.874	uni (->)	1463165.563.con.0124	4185	231	fig|1463165.563.peg.4185			Demethylmenaquinone methyltransferase-like protein	0.433	0.874	uni (->)	1463165.567.con.0057	2755	231	fig|1463165.567.peg.2755			Demethylmenaquinone methyltransferase-like protein	0.428	0.874	uni (->)	1463165.562.con.0037	1373	237	fig|1463165.562.peg.1373
	CP014071	590	464	fig|1463165.70.peg.590	AL473_03000		PLF_570_00006633	PGF_00068586	anion transporter	557211	558605	+	uni (->)	1463165.561.con.0058	2695	477	fig|1463165.561.peg.2695			2-oxoglutarate/malate translocator	0.354	0.983	uni (->)	1463165.563.con.0173	4932	477	fig|1463165.563.peg.4932			2-oxoglutarate/malate translocator	0.354	0.983	uni (->)	1463165.567.con.0101	4093	503	fig|1463165.567.peg.4093			2-oxoglutarate/malate translocator	0.352	0.942	uni (->)	1463165.562.con.0083	3219	477	fig|1463165.562.peg.3219
	CP014071	591	387	fig|1463165.70.peg.591	AL473_03005		PLF_570_00006638	PGF_08225224	hypothetical protein	558618	559781	+	uni (->)	1463165.561.con.0098	3847	377	fig|1463165.561.peg.3847			Uncharacterized metal-dependent hydrolase STM4445	0.3	0.912	uni (->)	1463165.563.con.0029	1371	377	fig|1463165.563.peg.1371			Uncharacterized metal-dependent hydrolase STM4445	0.297	0.912	uni (->)	1463165.567.con.0011	696	377	fig|1463165.567.peg.696			Uncharacterized metal-dependent hydrolase STM4445	0.297	0.912	uni (->)	1463165.562.con.0035	1359	377	fig|1463165.562.peg.1359
	CP014071	592	627	fig|1463165.70.peg.592	AL473_03010		PLF_570_00118455	PGF_08225224	hypothetical protein	559923	561806	+	uni (->)	1463165.561.con.0003	228	524	fig|1463165.561.peg.228			Nitrogenase (molybdenum-iron)-specific transcriptional regulator NifA	0.393	0.594	bi (<->)	1463165.563.con.0074	2833	662	fig|1463165.563.peg.2833			sigma-54-dependent transcriptional regulator	0.399	0.48	uni (->)	1463165.567.con.0060	2895	524	fig|1463165.567.peg.2895			Nitrogenase (molybdenum-iron)-specific transcriptional regulator NifA	0.393	0.594	uni (->)	1463165.562.con.0030	1213	445	fig|1463165.562.peg.1213
	CP014071	593	397	fig|1463165.70.peg.593	AL473_03015		PLF_570_00004426	PGF_00000939	Uncharacterized protein YhiN	561838	563031	-	bi (<->)	1463165.561.con.0047	2347	397	fig|1463165.561.peg.2347			Uncharacterized protein YhiN	1	0.997	bi (<->)	1463165.563.con.0025	1331	397	fig|1463165.563.peg.1331			Uncharacterized protein YhiN	0.99	0.995	bi (<->)	1463165.567.con.0066	3053	397	fig|1463165.567.peg.3053			Uncharacterized protein YhiN	1	0.997	bi (<->)	1463165.562.con.0002	37	397	fig|1463165.562.peg.37
	CP014071	594	498	fig|1463165.70.peg.594	AL473_03020		PLF_570_00000287	PGF_00017613	Low-affinity inorganic phosphate transporter	563261	564757	+	bi (<->)	1463165.561.con.0047	2346	498	fig|1463165.561.peg.2346			Low-affinity inorganic phosphate transporter	1	0.998	bi (<->)	1463165.563.con.0025	1330	498	fig|1463165.563.peg.1330			Low-affinity inorganic phosphate transporter	1	0.998	bi (<->)	1463165.567.con.0066	3052	498	fig|1463165.567.peg.3052			Low-affinity inorganic phosphate transporter	1	0.998	bi (<->)	1463165.562.con.0002	38	498	fig|1463165.562.peg.38
	CP014071	595	111	fig|1463165.70.peg.595	AL473_03025		PLF_570_00001938	PGF_00065937	Universal stress protein B	564816	565151	-	bi (<->)	1463165.561.con.0047	2345	111	fig|1463165.561.peg.2345			Universal stress protein B	1	0.991	bi (<->)	1463165.563.con.0025	1329	111	fig|1463165.563.peg.1329			Universal stress protein B	1	0.991	bi (<->)	1463165.567.con.0066	3051	111	fig|1463165.567.peg.3051			Universal stress protein B	0.991	0.991	bi (<->)	1463165.562.con.0002	39	111	fig|1463165.562.peg.39
	CP014071	596	145	fig|1463165.70.peg.596	AL473_03030		PLF_570_00001937	PGF_00065934	Universal stress protein A	565534	565971	+	bi (<->)	1463165.561.con.0047	2344	145	fig|1463165.561.peg.2344			Universal stress protein A	1	0.993	bi (<->)	1463165.563.con.0025	1328	145	fig|1463165.563.peg.1328			Universal stress protein A	1	0.993	bi (<->)	1463165.567.con.0066	3050	145	fig|1463165.567.peg.3050			Universal stress protein A	1	0.993	bi (<->)	1463165.562.con.0002	40	145	fig|1463165.562.peg.40
	CP014071	597	490	fig|1463165.70.peg.597	AL473_03035		PLF_570_00000181	PGF_00423022	Di-tripeptide/H+ symporter DtpB	566227	567699	+	bi (<->)	1463165.561.con.0047	2343	490	fig|1463165.561.peg.2343			Di-tripeptide/H+ symporter DtpB	1	0.998	bi (<->)	1463165.563.con.0025	1327	490	fig|1463165.563.peg.1327			Di-tripeptide/H+ symporter DtpB	0.994	0.998	bi (<->)	1463165.567.con.0066	3049	490	fig|1463165.567.peg.3049			Di-tripeptide/H+ symporter DtpB	1	0.998	bi (<->)	1463165.562.con.0002	41	490	fig|1463165.562.peg.41
	CP014071	598	264	fig|1463165.70.peg.598	AL473_03040		PLF_570_00001617	PGF_00008510	16S rRNA (guanine(1516)-N(2))-methyltransferase (EC 2.1.1.242)	567845	568639	-	bi (<->)	1463165.561.con.0047	2342	250	fig|1463165.561.peg.2342			16S rRNA (guanine(1516)-N(2))-methyltransferase (EC 2.1.1.242)	0.996	0.996	bi (<->)	1463165.563.con.0025	1326	250	fig|1463165.563.peg.1326			16S rRNA (guanine(1516)-N(2))-methyltransferase (EC 2.1.1.242)	0.996	0.992	bi (<->)	1463165.567.con.0066	3048	264	fig|1463165.567.peg.3048			16S rRNA (guanine(1516)-N(2))-methyltransferase (EC 2.1.1.242)	1	0.996	bi (<->)	1463165.562.con.0002	42	250	fig|1463165.562.peg.42
	CP014071	599	680	fig|1463165.70.peg.599	AL473_03045		PLF_570_00000485	PGF_00026904	Oligopeptidase A (EC 3.4.24.70)	568605	570647	-	bi (<->)	1463165.561.con.0047	2341	680	fig|1463165.561.peg.2341			Oligopeptidase A (EC 3.4.24.70)	0.999	0.999	bi (<->)	1463165.563.con.0025	1325	680	fig|1463165.563.peg.1325			Oligopeptidase A (EC 3.4.24.70)	0.996	0.999	bi (<->)	1463165.567.con.0066	3047	680	fig|1463165.567.peg.3047			Oligopeptidase A (EC 3.4.24.70)	0.997	0.999	bi (<->)	1463165.562.con.0002	43	680	fig|1463165.562.peg.43
	CP014071	600	423	fig|1463165.70.peg.600	AL473_03050		PLF_570_00003258	PGF_12943857	putative membrane-associated phospholipid phosphatase, PAP2 superfamily	570830	572101	-	bi (<->)	1463165.561.con.0047	2340	423	fig|1463165.561.peg.2340			putative membrane-associated phospholipid phosphatase, PAP2 superfamily	0.995	0.998	bi (<->)	1463165.563.con.0025	1324	423	fig|1463165.563.peg.1324			putative membrane-associated phospholipid phosphatase, PAP2 superfamily	0.955	0.998	bi (<->)	1463165.567.con.0066	3046	423	fig|1463165.567.peg.3046			putative membrane-associated phospholipid phosphatase, PAP2 superfamily	0.988	0.998	bi (<->)	1463165.562.con.0002	44	423	fig|1463165.562.peg.44
	CP014071	601	280	fig|1463165.70.peg.601	AL473_03055		PLF_570_00001019	PGF_04557396	23S rRNA (adenine(2030)-N(6))-methyltransferase (EC 2.1.1.266)	572295	573137	+	bi (<->)	1463165.561.con.0047	2339	280	fig|1463165.561.peg.2339			23S rRNA (adenine(2030)-N(6))-methyltransferase (EC 2.1.1.266)	1	0.996	bi (<->)	1463165.563.con.0025	1323	280	fig|1463165.563.peg.1323			23S rRNA (adenine(2030)-N(6))-methyltransferase (EC 2.1.1.266)	1	0.996	bi (<->)	1463165.567.con.0066	3045	280	fig|1463165.567.peg.3045			23S rRNA (adenine(2030)-N(6))-methyltransferase (EC 2.1.1.266)	0.996	0.996	bi (<->)	1463165.562.con.0002	45	280	fig|1463165.562.peg.45
	CP014071	602	450	fig|1463165.70.peg.602	AL473_03060		PLF_570_00000382	PGF_08199696	Glutathione reductase (EC 1.8.1.7)	573210	574562	+	bi (<->)	1463165.561.con.0047	2338	450	fig|1463165.561.peg.2338			Glutathione reductase (EC 1.8.1.7)	0.993	0.998	bi (<->)	1463165.563.con.0025	1322	450	fig|1463165.563.peg.1322			Glutathione reductase (EC 1.8.1.7)	0.989	0.998	bi (<->)	1463165.567.con.0066	3044	450	fig|1463165.567.peg.3044			Glutathione reductase (EC 1.8.1.7)	0.996	0.998	bi (<->)	1463165.562.con.0002	46	450	fig|1463165.562.peg.46
	CP014071	603	214	fig|1463165.70.peg.603	AL473_03065		PLF_570_00003566	PGF_06463602	Glutathione S-transferase (EC 2.5.1.18)	574616	575260	-	bi (<->)	1463165.561.con.0047	2337	214	fig|1463165.561.peg.2337			Glutathione S-transferase (EC 2.5.1.18)	0.995	0.995	bi (<->)	1463165.563.con.0025	1320	220	fig|1463165.563.peg.1320			Glutathione S-transferase (EC 2.5.1.18)	0.981	0.968	bi (<->)	1463165.567.con.0066	3043	214	fig|1463165.567.peg.3043			Glutathione S-transferase (EC 2.5.1.18)	0.995	0.995	bi (<->)	1463165.562.con.0002	47	214	fig|1463165.562.peg.47
	CP014071	604	397	fig|1463165.70.peg.604	AL473_03070		PLF_570_00002695	PGF_00037622	Alcohol dehydrogenase	575321	576514	+	bi (<->)	1463165.561.con.0047	2336	397	fig|1463165.561.peg.2336			Alcohol dehydrogenase	0.997	0.997	bi (<->)	1463165.563.con.0025	1319	397	fig|1463165.563.peg.1319			Alcohol dehydrogenase	0.97	0.997	bi (<->)	1463165.567.con.0066	3042	308	fig|1463165.567.peg.3042			Alcohol dehydrogenase	0.994	0.997	bi (<->)	1463165.562.con.0002	48	397	fig|1463165.562.peg.48
	CP014071	605	550	fig|1463165.70.peg.605	AL473_03075	treF	PLF_570_00002768	PGF_01756427	Trehalase (EC 3.2.1.28) @ Cytoplasmic trehalase (EC 3.2.1.28)	576754	578406	+	bi (<->)	1463165.561.con.0047	2335	550	fig|1463165.561.peg.2335			Trehalase (EC 3.2.1.28) @ Cytoplasmic trehalase (EC 3.2.1.28)	0.998	0.998	bi (<->)	1463165.563.con.0025	1318	550	fig|1463165.563.peg.1318			Trehalase (EC 3.2.1.28) @ Cytoplasmic trehalase (EC 3.2.1.28)	0.995	0.998	bi (<->)	1463165.567.con.0049	2522	550	fig|1463165.567.peg.2522			Trehalase (EC 3.2.1.28) @ Cytoplasmic trehalase (EC 3.2.1.28)	0.998	0.998	bi (<->)	1463165.562.con.0002	49	550	fig|1463165.562.peg.49
	CP014071	606	177	fig|1463165.70.peg.606	AL473_03080		PLF_570_00003948	PGF_10519603	Acetyltransferase, GNAT family	578473	579006	+	bi (<->)	1463165.561.con.0047	2334	177	fig|1463165.561.peg.2334			Acetyltransferase, GNAT family	0.989	0.994	bi (<->)	1463165.563.con.0025	1317	177	fig|1463165.563.peg.1317			Acetyltransferase, GNAT family	0.972	0.994	bi (<->)	1463165.567.con.0049	2523	177	fig|1463165.567.peg.2523			Acetyltransferase, GNAT family	0.977	0.994	bi (<->)	1463165.562.con.0002	50	177	fig|1463165.562.peg.50
	CP014071	607	252	fig|1463165.70.peg.607	AL473_03085		PLF_570_00002207	PGF_10532194	Oxidoreductase, short-chain dehydrogenase/reductase family	579041	579799	-	bi (<->)	1463165.561.con.0047	2333	252	fig|1463165.561.peg.2333			Oxidoreductase, short-chain dehydrogenase/reductase family	1	0.996	bi (<->)	1463165.563.con.0025	1316	252	fig|1463165.563.peg.1316			Oxidoreductase, short-chain dehydrogenase/reductase family	0.984	0.996	bi (<->)	1463165.567.con.0049	2524	252	fig|1463165.567.peg.2524			Oxidoreductase, short-chain dehydrogenase/reductase family	0.996	0.996	bi (<->)	1463165.562.con.0002	51	252	fig|1463165.562.peg.51
	CP014071	608	299	fig|1463165.70.peg.608	AL473_03090		PLF_570_00036502	PGF_00017861	Transcriptional regulator YhjC, LysR family	579919	580818	+	bi (<->)	1463165.561.con.0047	2332	299	fig|1463165.561.peg.2332			Transcriptional regulator YhjC, LysR family	1	0.997	bi (<->)	1463165.563.con.0025	1315	299	fig|1463165.563.peg.1315			Transcriptional regulator YhjC, LysR family	0.993	0.997	bi (<->)	1463165.567.con.0049	2525	299	fig|1463165.567.peg.2525			Transcriptional regulator YhjC, LysR family	0.997	0.997	bi (<->)	1463165.562.con.0002	52	299	fig|1463165.562.peg.52
	CP014071	609	343	fig|1463165.70.peg.609	AL473_03095	yhjD	PLF_570_00000888	PGF_05626125	Inner membrane protein YhjD	580925	581956	+	bi (<->)	1463165.561.con.0047	2331	343	fig|1463165.561.peg.2331			Inner membrane protein YhjD	1	0.997	bi (<->)	1463165.563.con.0025	1314	343	fig|1463165.563.peg.1314			Inner membrane protein YhjD	0.991	0.997	bi (<->)	1463165.567.con.0049	2526	343	fig|1463165.567.peg.2526			Inner membrane protein YhjD	0.997	0.997	bi (<->)	1463165.562.con.0002	53	343	fig|1463165.562.peg.53
	CP014071	610	440	fig|1463165.70.peg.610	AL473_03100		PLF_570_00002824	PGF_00474012	Uncharacterized MFS-type transporter YhjE	582228	583550	+	bi (<->)	1463165.561.con.0047	2329	440	fig|1463165.561.peg.2329			Uncharacterized MFS-type transporter YhjE	0.998	0.998	bi (<->)	1463165.563.con.0025	1313	440	fig|1463165.563.peg.1313			Uncharacterized MFS-type transporter YhjE	0.998	0.998	bi (<->)	1463165.567.con.0049	2527	440	fig|1463165.567.peg.2527			Uncharacterized MFS-type transporter YhjE	0.998	0.998	bi (<->)	1463165.562.con.0002	54	440	fig|1463165.562.peg.54
	CP014071	611	683	fig|1463165.70.peg.611	AL473_03105		PLF_570_00036102	PGF_06682365	Uncharacterized protein YhjG	583588	585639	-	bi (<->)	1463165.561.con.0047	2328	683	fig|1463165.561.peg.2328			Uncharacterized protein YhjG	0.996	0.999	bi (<->)	1463165.563.con.0025	1312	683	fig|1463165.563.peg.1312			Uncharacterized protein YhjG	0.985	0.999	bi (<->)	1463165.567.con.0049	2528	683	fig|1463165.567.peg.2528			Uncharacterized protein YhjG	0.997	0.999	bi (<->)	1463165.562.con.0002	55	683	fig|1463165.562.peg.55
	CP014071	612	61	fig|1463165.70.peg.612	AL473_03110		PLF_570_00004795	PGF_01958376	hypothetical protein	585656	585841	+	bi (<->)	1463165.561.con.0047	2327	61	fig|1463165.561.peg.2327			hypothetical protein	1	0.984	bi (<->)	1463165.563.con.0025	1311	61	fig|1463165.563.peg.1311			hypothetical protein	1	0.984	bi (<->)	1463165.567.con.0049	2529	61	fig|1463165.567.peg.2529			hypothetical protein	1	0.984	bi (<->)	1463165.562.con.0002	56	61	fig|1463165.562.peg.56
	CP014071	613	309	fig|1463165.70.peg.613	AL473_03115		PLF_570_00002893	PGF_05097244	2-dehydro-3-deoxygluconokinase (EC 2.7.1.45)	585834	586763	+	bi (<->)	1463165.561.con.0047	2326	309	fig|1463165.561.peg.2326			2-dehydro-3-deoxygluconokinase (EC 2.7.1.45)	1	0.997	bi (<->)	1463165.563.con.0025	1310	309	fig|1463165.563.peg.1310			2-dehydro-3-deoxygluconokinase (EC 2.7.1.45)	0.984	0.997	bi (<->)	1463165.567.con.0049	2530	309	fig|1463165.567.peg.2530			2-dehydro-3-deoxygluconokinase (EC 2.7.1.45)	0.997	0.997	bi (<->)	1463165.562.con.0002	57	309	fig|1463165.562.peg.57
	CP014071	614	503	fig|1463165.70.peg.614	AL473_03120		PLF_570_00002423	PGF_00037991	Protein YhjJ, putative peptidase	586818	588329	-	bi (<->)	1463165.561.con.0047	2325	503	fig|1463165.561.peg.2325			Protein YhjJ, putative peptidase	0.998	0.998	bi (<->)	1463165.563.con.0025	1309	500	fig|1463165.563.peg.1309			Protein YhjJ, putative peptidase	0.988	0.998	bi (<->)	1463165.567.con.0049	2531	503	fig|1463165.567.peg.2531			Protein YhjJ, putative peptidase	0.998	0.998	bi (<->)	1463165.562.con.0002	58	500	fig|1463165.562.peg.58
	CP014071	615	428	fig|1463165.70.peg.615	AL473_03125		PLF_570_00001639	PGF_06852796	Na+/H+-dicarboxylate symporter	588549	589835	-	bi (<->)	1463165.561.con.0047	2324	428	fig|1463165.561.peg.2324			Na+/H+-dicarboxylate symporter	1	0.998	bi (<->)	1463165.563.con.0025	1308	428	fig|1463165.563.peg.1308			Na+/H+-dicarboxylate symporter	0.993	0.998	bi (<->)	1463165.567.con.0049	2532	428	fig|1463165.567.peg.2532			Na+/H+-dicarboxylate symporter	1	0.998	bi (<->)	1463165.562.con.0002	59	428	fig|1463165.562.peg.59
	CP014071	616	668	fig|1463165.70.peg.616	AL473_03135		PLF_570_00003916	PGF_00038758	c-di-GMP phosphodiesterase (EC 3.1.4.52) => PdeK	589992	591998	-	bi (<->)	1463165.561.con.0047	2323	668	fig|1463165.561.peg.2323			c-di-GMP phosphodiesterase (EC 3.1.4.52) => PdeK	1	0.999	bi (<->)	1463165.563.con.0025	1307	668	fig|1463165.563.peg.1307			c-di-GMP phosphodiesterase (EC 3.1.4.52) => PdeK	0.99	0.999	bi (<->)	1463165.567.con.0049	2533	668	fig|1463165.567.peg.2533			c-di-GMP phosphodiesterase (EC 3.1.4.52) => PdeK	0.999	0.999	bi (<->)	1463165.562.con.0002	60	668	fig|1463165.562.peg.60
	CP014071	617	1159	fig|1463165.70.peg.617	AL473_03140		PLF_570_00000206	PGF_05341679	Cellulose synthase operon protein C	592242	595721	-	bi (<->)	1463165.561.con.0047	2322	1159	fig|1463165.561.peg.2322			Cellulose synthase operon protein C	0.996	0.999	bi (<->)	1463165.563.con.0025	1306	1159	fig|1463165.563.peg.1306			Cellulose synthase operon protein C	0.984	0.999	bi (<->)	1463165.567.con.0049	2534	1159	fig|1463165.567.peg.2534			Cellulose synthase operon protein C	0.998	0.999	bi (<->)	1463165.562.con.0002	62	1159	fig|1463165.562.peg.62
	CP014071	618	369	fig|1463165.70.peg.618	AL473_03145		PLF_570_00001697	PGF_00424307	beta-1,4-glucanase (cellulase) (EC 3.2.1.4)	595703	596812	-	bi (<->)	1463165.561.con.0047	2321	369	fig|1463165.561.peg.2321			beta-1,4-glucanase (cellulase) (EC 3.2.1.4)	1	0.997	bi (<->)	1463165.563.con.0025	1305	369	fig|1463165.563.peg.1305			beta-1,4-glucanase (cellulase) (EC 3.2.1.4)	0.989	0.997	bi (<->)	1463165.567.con.0049	2535	369	fig|1463165.567.peg.2535			beta-1,4-glucanase (cellulase) (EC 3.2.1.4)	1	0.997	bi (<->)	1463165.562.con.0002	63	369	fig|1463165.562.peg.63
	CP014071	619	781	fig|1463165.70.peg.619	AL473_03150		PLF_570_00000836	PGF_07057198	Cyclic di-GMP-binding protein BcsB	596816	599161	-	bi (<->)	1463165.561.con.0047	2320	781	fig|1463165.561.peg.2320			Cyclic di-GMP-binding protein BcsB	1	0.999	bi (<->)	1463165.563.con.0025	1304	781	fig|1463165.563.peg.1304			Cyclic di-GMP-binding protein BcsB	0.992	0.999	bi (<->)	1463165.567.con.0049	2536	781	fig|1463165.567.peg.2536			Cyclic di-GMP-binding protein BcsB	0.999	0.999	bi (<->)	1463165.562.con.0002	64	781	fig|1463165.562.peg.64
	CP014071	620	872	fig|1463165.70.peg.620	AL473_03155	bcsA	PLF_570_00000205	PGF_00417366	Cellulose synthase catalytic subunit [UDP-forming] (EC 2.4.1.12)	599172	601790	-	bi (<->)	1463165.561.con.0047	2319	872	fig|1463165.561.peg.2319			Cellulose synthase catalytic subunit [UDP-forming] (EC 2.4.1.12)	0.999	0.999	bi (<->)	1463165.563.con.0025	1303	872	fig|1463165.563.peg.1303			Cellulose synthase catalytic subunit [UDP-forming] (EC 2.4.1.12)	0.984	0.999	bi (<->)	1463165.567.con.0049	2537	872	fig|1463165.567.peg.2537			Cellulose synthase catalytic subunit [UDP-forming] (EC 2.4.1.12)	1	0.999	bi (<->)	1463165.562.con.0002	65	872	fig|1463165.562.peg.65
	CP014071	621	243	fig|1463165.70.peg.621	AL473_03160		PLF_570_00002534	PGF_02806429	Cellulose biosynthesis protein BcsQ	601787	602518	-	bi (<->)	1463165.561.con.0047	2318	243	fig|1463165.561.peg.2318			Cellulose biosynthesis protein BcsQ	1	0.996	bi (<->)	1463165.563.con.0025	1302	243	fig|1463165.563.peg.1302			Cellulose biosynthesis protein BcsQ	0.983	0.988	bi (<->)	1463165.567.con.0049	2538	243	fig|1463165.567.peg.2538			Cellulose biosynthesis protein BcsQ	1	0.996	bi (<->)	1463165.562.con.0002	66	243	fig|1463165.562.peg.66
	CP014071	622	62	fig|1463165.70.peg.622	AL473_03165		PLF_570_00009688	PGF_03934077	Putative cytoplasmic protein YhjR	602530	602718	-	bi (<->)	1463165.561.con.0047	2317	62	fig|1463165.561.peg.2317			Putative cytoplasmic protein YhjR	1	0.984	bi (<->)	1463165.563.con.0025	1301	62	fig|1463165.563.peg.1301			Putative cytoplasmic protein YhjR	0.984	0.984	bi (<->)	1463165.567.con.0049	2539	62	fig|1463165.567.peg.2539			Putative cytoplasmic protein YhjR	1	0.984	bi (<->)	1463165.562.con.0002	67	62	fig|1463165.562.peg.67
	CP014071	623	517	fig|1463165.70.peg.623	AL473_03170	bcsE	PLF_570_00000458	PGF_00426539	Cellulose biosynthesis protein BcsE	602888	604441	+	bi (<->)	1463165.561.con.0047	2316	517	fig|1463165.561.peg.2316			Cellulose biosynthesis protein BcsE	0.996	0.998	bi (<->)	1463165.563.con.0025	1300	517	fig|1463165.563.peg.1300			Cellulose biosynthesis protein BcsE	0.969	0.998	bi (<->)	1463165.567.con.0049	2540	517	fig|1463165.567.peg.2540			Cellulose biosynthesis protein BcsE	0.996	0.998	bi (<->)	1463165.562.con.0002	68	517	fig|1463165.562.peg.68
	CP014071	624	65	fig|1463165.70.peg.624	AL473_03175	bcsF	PLF_570_00003004	PGF_01542386	Cellulose biosynthesis protein BcsF	604441	604638	+	bi (<->)	1463165.561.con.0047	2315	65	fig|1463165.561.peg.2315			Cellulose biosynthesis protein BcsF	1	0.985	bi (<->)	1463165.563.con.0025	1299	65	fig|1463165.563.peg.1299			Cellulose biosynthesis protein BcsF	1	0.985	bi (<->)	1463165.567.con.0049	2541	65	fig|1463165.567.peg.2541			Cellulose biosynthesis protein BcsF	1	0.985	bi (<->)	1463165.562.con.0002	69	65	fig|1463165.562.peg.69
	CP014071	625	558	fig|1463165.70.peg.625	AL473_03180	bcsG	PLF_570_00001704	PGF_00425775	Cellulose biosynthesis protein BcsG	604635	606311	+	bi (<->)	1463165.561.con.0047	2314	558	fig|1463165.561.peg.2314			Cellulose biosynthesis protein BcsG	1	0.998	bi (<->)	1463165.563.con.0025	1298	561	fig|1463165.563.peg.1298			Cellulose biosynthesis protein BcsG	0.984	0.998	bi (<->)	1463165.567.con.0049	2542	558	fig|1463165.567.peg.2542			Cellulose biosynthesis protein BcsG	1	0.998	bi (<->)	1463165.562.con.0002	70	559	fig|1463165.562.peg.70
	CP014071	626	333	fig|1463165.70.peg.626	AL473_03185		PLF_570_00002049	PGF_03117147	beta-1,4-glucanase (cellulase) (EC 3.2.1.4)	606418	607419	-	bi (<->)	1463165.561.con.0047	2313	333	fig|1463165.561.peg.2313			beta-1,4-glucanase (cellulase) (EC 3.2.1.4)	1	0.997	bi (<->)	1463165.563.con.0025	1297	333	fig|1463165.563.peg.1297			beta-1,4-glucanase (cellulase) (EC 3.2.1.4)	0.997	0.997	bi (<->)	1463165.567.con.0049	2543	333	fig|1463165.567.peg.2543			beta-1,4-glucanase (cellulase) (EC 3.2.1.4)	0.994	0.997	bi (<->)	1463165.562.con.0002	71	333	fig|1463165.562.peg.71
	CP014071	627	158	fig|1463165.70.peg.627	AL473_03190		PLF_570_00004095	PGF_00313475	hypothetical protein	607431	607907	-	bi (<->)	1463165.561.con.0047	2312	158	fig|1463165.561.peg.2312			hypothetical protein	1	0.994	bi (<->)	1463165.563.con.0025	1296	158	fig|1463165.563.peg.1296			hypothetical protein	0.994	0.994	bi (<->)	1463165.567.con.0049	2544	158	fig|1463165.567.peg.2544			hypothetical protein	1	0.994	bi (<->)	1463165.562.con.0002	72	158	fig|1463165.562.peg.72
	CP014071	628	1350	fig|1463165.70.peg.628	AL473_03195		PLF_570_00000207	PGF_05341679	Cellulose synthase operon protein C	607907	611959	-	bi (<->)	1463165.561.con.0047	2311	1350	fig|1463165.561.peg.2311			Cellulose synthase operon protein C	0.998	0.999	bi (<->)	1463165.563.con.0025	1295	1350	fig|1463165.563.peg.1295			Cellulose synthase operon protein C	0.993	0.999	bi (<->)	1463165.567.con.0049	2545	1350	fig|1463165.567.peg.2545			Cellulose synthase operon protein C	0.999	0.999	bi (<->)	1463165.562.con.0002	73	1350	fig|1463165.562.peg.73
	CP014071	629	811	fig|1463165.70.peg.629	AL473_03200		PLF_570_00014913	PGF_00842423	Cyclic di-GMP binding protein precursor	611956	614391	-	bi (<->)	1463165.561.con.0047	2310	549	fig|1463165.561.peg.2310			Cyclic di-GMP binding protein precursor	1	0.998	bi (<->)	1463165.563.con.0025	1294	809	fig|1463165.563.peg.1294			Cyclic di-GMP binding protein precursor	0.985	0.999	bi (<->)	1463165.567.con.0049	2546	811	fig|1463165.567.peg.2546			Cyclic di-GMP binding protein precursor	0.998	0.999	bi (<->)	1463165.562.con.0002	74	811	fig|1463165.562.peg.74
	CP014071	630	703	fig|1463165.70.peg.630	AL473_03205	bcsA	PLF_570_00000135	PGF_00417366	Cellulose synthase catalytic subunit [UDP-forming] (EC 2.4.1.12)	614388	616499	-	bi (<->)	1463165.561.con.0162	5058	703	fig|1463165.561.peg.5058			Cellulose synthase catalytic subunit [UDP-forming] (EC 2.4.1.12)	1	0.999	bi (<->)	1463165.563.con.0025	1293	703	fig|1463165.563.peg.1293			Cellulose synthase catalytic subunit [UDP-forming] (EC 2.4.1.12)	0.994	0.999	bi (<->)	1463165.567.con.0049	2547	703	fig|1463165.567.peg.2547			Cellulose synthase catalytic subunit [UDP-forming] (EC 2.4.1.12)	1	0.999	bi (<->)	1463165.562.con.0002	76	534	fig|1463165.562.peg.76
	CP014071	631	267	fig|1463165.70.peg.631	AL473_03210	yhjQ	PLF_570_00002703	PGF_00842054	Cellulose synthase, putative	616519	617322	-	bi (<->)	1463165.561.con.0162	5057	267	fig|1463165.561.peg.5057			Cellulose synthase, putative	0.996	0.996	bi (<->)	1463165.563.con.0025	1292	267	fig|1463165.563.peg.1292			Cellulose synthase, putative	0.993	0.996	bi (<->)	1463165.567.con.0049	2548	267	fig|1463165.567.peg.2548			Cellulose synthase, putative	1	0.996	bi (<->)	1463165.562.con.0002	77	267	fig|1463165.562.peg.77
	CP014071	632	178	fig|1463165.70.peg.632	AL473_03215		PLF_570_00003959	PGF_08225224	hypothetical protein	617313	617849	-	bi (<->)	1463165.561.con.0162	5056	178	fig|1463165.561.peg.5056			hypothetical protein	0.989	0.994	bi (<->)	1463165.563.con.0025	1291	176	fig|1463165.563.peg.1291			hypothetical protein	0.804	0.994	bi (<->)	1463165.567.con.0049	2549	178	fig|1463165.567.peg.2549			hypothetical protein	0.989	0.994	bi (<->)	1463165.562.con.0002	78	179	fig|1463165.562.peg.78
	CP014071	634	337	fig|1463165.70.peg.634	AL473_03225	dppF	PLF_570_00002710	PGF_00653980	Dipeptide ABC transporter, ATP-binding protein DppF (TC 3.A.1.5.2)	618364	619377	-	bi (<->)	1463165.561.con.0162	5055	337	fig|1463165.561.peg.5055			Dipeptide ABC transporter, ATP-binding protein DppF (TC 3.A.1.5.2)	0.997	0.997	bi (<->)	1463165.563.con.0025	1290	337	fig|1463165.563.peg.1290			Dipeptide ABC transporter, ATP-binding protein DppF (TC 3.A.1.5.2)	0.988	0.997	bi (<->)	1463165.567.con.0049	2550	337	fig|1463165.567.peg.2550			Dipeptide ABC transporter, ATP-binding protein DppF (TC 3.A.1.5.2)	1	0.997	bi (<->)	1463165.562.con.0002	80	337	fig|1463165.562.peg.80
	CP014071	635	327	fig|1463165.70.peg.635	AL473_03230		PLF_570_00001695	PGF_00692866	Dipeptide ABC transporter, ATP-binding protein DppD (TC 3.A.1.5.2)	619374	620357	-	bi (<->)	1463165.561.con.0162	5054	327	fig|1463165.561.peg.5054			Dipeptide ABC transporter, ATP-binding protein DppD (TC 3.A.1.5.2)	0.991	0.997	bi (<->)	1463165.563.con.0025	1289	327	fig|1463165.563.peg.1289			Dipeptide ABC transporter, ATP-binding protein DppD (TC 3.A.1.5.2)	0.988	0.997	bi (<->)	1463165.567.con.0049	2551	327	fig|1463165.567.peg.2551			Dipeptide ABC transporter, ATP-binding protein DppD (TC 3.A.1.5.2)	0.997	0.997	bi (<->)	1463165.562.con.0002	81	327	fig|1463165.562.peg.81
	CP014071	636	300	fig|1463165.70.peg.636	AL473_03235		PLF_570_00001083	PGF_05847461	Dipeptide ABC transporter, permease protein DppC (TC 3.A.1.5.2)	620368	621270	-	bi (<->)	1463165.561.con.0162	5053	300	fig|1463165.561.peg.5053			Dipeptide ABC transporter, permease protein DppC (TC 3.A.1.5.2)	1	0.997	bi (<->)	1463165.563.con.0025	1288	300	fig|1463165.563.peg.1288			Dipeptide ABC transporter, permease protein DppC (TC 3.A.1.5.2)	0.993	0.997	bi (<->)	1463165.567.con.0049	2552	300	fig|1463165.567.peg.2552			Dipeptide ABC transporter, permease protein DppC (TC 3.A.1.5.2)	1	0.997	bi (<->)	1463165.562.con.0002	82	300	fig|1463165.562.peg.82
	CP014071	637	339	fig|1463165.70.peg.637	AL473_03240		PLF_570_00000323	PGF_00822481	Dipeptide ABC transporter, permease protein DppB (TC 3.A.1.5.2)	621280	622299	-	bi (<->)	1463165.561.con.0162	5052	339	fig|1463165.561.peg.5052			Dipeptide ABC transporter, permease protein DppB (TC 3.A.1.5.2)	1	0.997	bi (<->)	1463165.563.con.0025	1287	339	fig|1463165.563.peg.1287			Dipeptide ABC transporter, permease protein DppB (TC 3.A.1.5.2)	1	0.997	bi (<->)	1463165.567.con.0049	2553	339	fig|1463165.567.peg.2553			Dipeptide ABC transporter, permease protein DppB (TC 3.A.1.5.2)	0.997	0.997	bi (<->)	1463165.562.con.0002	83	339	fig|1463165.562.peg.83
	CP014071	638	535	fig|1463165.70.peg.638	AL473_03245		PLF_570_00001363	PGF_00423567	Dipeptide ABC transporter, substrate-binding protein DppA (TC 3.A.1.5.2) @ Dipeptide chemoreceptor	622434	624041	-	bi (<->)	1463165.561.con.0162	5051	535	fig|1463165.561.peg.5051			Dipeptide ABC transporter, substrate-binding protein DppA (TC 3.A.1.5.2) @ Dipeptide chemoreceptor	0.996	0.998	bi (<->)	1463165.563.con.0025	1286	535	fig|1463165.563.peg.1286			Dipeptide ABC transporter, substrate-binding protein DppA (TC 3.A.1.5.2) @ Dipeptide chemoreceptor	0.998	0.998	bi (<->)	1463165.567.con.0049	2554	535	fig|1463165.567.peg.2554			Dipeptide ABC transporter, substrate-binding protein DppA (TC 3.A.1.5.2) @ Dipeptide chemoreceptor	1	0.998	bi (<->)	1463165.562.con.0002	84	535	fig|1463165.562.peg.84
	CP014071	639	100	fig|1463165.70.peg.639	AL473_03250		PLF_570_00034212	PGF_08225224	hypothetical protein	624262	624564	+
	CP014071	640	94	fig|1463165.70.peg.640	AL473_03255		PLF_570_00116544	PGF_04400985	hypothetical protein	624595	624879	+											bi (<->)	1463165.563.con.0025	1285	50	fig|1463165.563.peg.1285			hypothetical protein	0.894	0.92
	CP014071	641	464	fig|1463165.70.peg.641	AL473_03270		PLF_570_00003472	PGF_00056068	Ankyrin	625233	626627	-	bi (<->)	1463165.561.con.0025	1429	464	fig|1463165.561.peg.1429			Ankyrin	0.994	0.998											bi (<->)	1463165.567.con.0049	2555	464	fig|1463165.567.peg.2555			Ankyrin	0.998	0.998	bi (<->)	1463165.562.con.0158	4792	464	fig|1463165.562.peg.4792
	CP014071	642	557	fig|1463165.70.peg.642	AL473_03275		PLF_570_00001479	PGF_00033473	Kdo2-lipid A phosphoethanolamine transferase EptB (EC 2.7.8.42)	626820	628493	-	bi (<->)	1463165.561.con.0025	1428	557	fig|1463165.561.peg.1428			Kdo2-lipid A phosphoethanolamine transferase EptB (EC 2.7.8.42)	1	0.998	bi (<->)	1463165.563.con.0025	1284	564	fig|1463165.563.peg.1284			Kdo2-lipid A phosphoethanolamine transferase EptB (EC 2.7.8.42)	0.996	0.98	bi (<->)	1463165.567.con.0049	2556	557	fig|1463165.567.peg.2556			Kdo2-lipid A phosphoethanolamine transferase EptB (EC 2.7.8.42)	0.996	0.998	bi (<->)	1463165.562.con.0158	4793	557	fig|1463165.562.peg.4793
	CP014071	643	401	fig|1463165.70.peg.643	AL473_03280		PLF_570_00000758	PGF_00043767	Putative resistance protein	628736	629941	-	bi (<->)	1463165.561.con.0025	1427	401	fig|1463165.561.peg.1427			Putative resistance protein	1	0.998	bi (<->)	1463165.563.con.0025	1283	401	fig|1463165.563.peg.1283			Putative resistance protein	0.993	0.998	bi (<->)	1463165.567.con.0049	2557	401	fig|1463165.567.peg.2557			Putative resistance protein	1	0.998	bi (<->)	1463165.562.con.0158	4794	401	fig|1463165.562.peg.4794
	CP014071	644	214	fig|1463165.70.peg.644	AL473_03285		PLF_570_00007241	PGF_01574344	Uncharacterized protein YhjY	630183	630827	-	bi (<->)	1463165.561.con.0025	1426	214	fig|1463165.561.peg.1426			Uncharacterized protein YhjY	0.995	0.995	bi (<->)	1463165.563.con.0025	1282	214	fig|1463165.563.peg.1282			Uncharacterized protein YhjY	0.995	0.995	bi (<->)	1463165.567.con.0049	2558	214	fig|1463165.567.peg.2558			Uncharacterized protein YhjY	1	0.995	bi (<->)	1463165.562.con.0158	4795	214	fig|1463165.562.peg.4795
	CP014071	645	193	fig|1463165.70.peg.645	AL473_03290		PLF_570_00001357	PGF_05357708	DNA-3-methyladenine glycosylase (EC 3.2.2.20)	630970	631551	+	bi (<->)	1463165.561.con.0025	1425	193	fig|1463165.561.peg.1425			DNA-3-methyladenine glycosylase (EC 3.2.2.20)	0.995	0.995	bi (<->)	1463165.563.con.0025	1281	193	fig|1463165.563.peg.1281			DNA-3-methyladenine glycosylase (EC 3.2.2.20)	0.995	0.995	bi (<->)	1463165.567.con.0049	2559	193	fig|1463165.567.peg.2559			DNA-3-methyladenine glycosylase (EC 3.2.2.20)	1	0.995	bi (<->)	1463165.562.con.0158	4796	193	fig|1463165.562.peg.4796
	CP014071	646	146	fig|1463165.70.peg.646	AL473_03295		PLF_570_00003661	PGF_01074065	Uncharacterized N-acetyltransferase YiaC	631529	631969	+	bi (<->)	1463165.561.con.0025	1424	146	fig|1463165.561.peg.1424			Uncharacterized N-acetyltransferase YiaC	1	0.993	bi (<->)	1463165.563.con.0025	1280	146	fig|1463165.563.peg.1280			Uncharacterized N-acetyltransferase YiaC	0.972	0.986	bi (<->)	1463165.567.con.0049	2560	146	fig|1463165.567.peg.2560			Uncharacterized N-acetyltransferase YiaC	1	0.993	bi (<->)	1463165.562.con.0158	4797	146	fig|1463165.562.peg.4797
	CP014071	647	776	fig|1463165.70.peg.647	AL473_03300		PLF_570_00000240	PGF_00404364	Biotin sulfoxide reductase (EC 1.-.-.-) / Free methionine-(S)-sulfoxide reductase	631938	634268	-	bi (<->)	1463165.561.con.0025	1423	776	fig|1463165.561.peg.1423			Biotin sulfoxide reductase (EC 1.-.-.-) / Free methionine-(S)-sulfoxide reductase	0.997	0.999	bi (<->)	1463165.563.con.0025	1279	776	fig|1463165.563.peg.1279			Biotin sulfoxide reductase (EC 1.-.-.-) / Free methionine-(S)-sulfoxide reductase	0.99	0.999	bi (<->)	1463165.567.con.0049	2561	776	fig|1463165.567.peg.2561			Biotin sulfoxide reductase (EC 1.-.-.-) / Free methionine-(S)-sulfoxide reductase	0.995	0.999	bi (<->)	1463165.562.con.0158	4798	776	fig|1463165.562.peg.4798
	CP014071	648	220	fig|1463165.70.peg.648	AL473_03305		PLF_570_00002614	PGF_08006777	Outer membrane porin, OmpA family	634435	635097	+	bi (<->)	1463165.561.con.0025	1422	220	fig|1463165.561.peg.1422			Outer membrane porin, OmpA family	1	0.995	bi (<->)	1463165.563.con.0025	1278	220	fig|1463165.563.peg.1278			Outer membrane porin, OmpA family	0.995	0.995	bi (<->)	1463165.567.con.0049	2562	220	fig|1463165.567.peg.2562			Outer membrane porin, OmpA family	1	0.995	bi (<->)	1463165.562.con.0158	4799	220	fig|1463165.562.peg.4799
	CP014071	649	338	fig|1463165.70.peg.649	AL473_03310		PLF_570_00002986	PGF_00401437	2-ketogluconate utilization repressor PtxS	635201	636217	+	bi (<->)	1463165.561.con.0025	1421	338	fig|1463165.561.peg.1421			2-ketogluconate utilization repressor PtxS	1	0.997	bi (<->)	1463165.563.con.0025	1277	338	fig|1463165.563.peg.1277			2-ketogluconate utilization repressor PtxS	0.991	0.997	bi (<->)	1463165.567.con.0049	2563	338	fig|1463165.567.peg.2563			2-ketogluconate utilization repressor PtxS	1	0.997	bi (<->)	1463165.562.con.0158	4800	338	fig|1463165.562.peg.4800
	CP014071	650	249	fig|1463165.70.peg.650	AL473_03315		PLF_570_00002711	PGF_04294484	Epimerase KguE	636329	637078	+	bi (<->)	1463165.561.con.0025	1420	249	fig|1463165.561.peg.1420			Epimerase KguE	0.996	0.996	bi (<->)	1463165.563.con.0025	1276	249	fig|1463165.563.peg.1276			Epimerase KguE	0.984	0.996	bi (<->)	1463165.567.con.0049	2564	249	fig|1463165.567.peg.2564			Epimerase KguE	0.988	0.996	bi (<->)	1463165.562.con.0158	4801	249	fig|1463165.562.peg.4801
	CP014071	651	311	fig|1463165.70.peg.651	AL473_03320		PLF_570_00001620	PGF_00401090	2-ketogluconate kinase (EC 2.7.1.13)	637082	638017	+	bi (<->)	1463165.561.con.0025	1419	311	fig|1463165.561.peg.1419			2-ketogluconate kinase (EC 2.7.1.13)	0.997	0.997	bi (<->)	1463165.563.con.0025	1275	311	fig|1463165.563.peg.1275			2-ketogluconate kinase (EC 2.7.1.13)	0.987	0.997	bi (<->)	1463165.567.con.0049	2565	311	fig|1463165.567.peg.2565			2-ketogluconate kinase (EC 2.7.1.13)	1	0.997	bi (<->)	1463165.562.con.0158	4802	311	fig|1463165.562.peg.4802
	CP014071	652	426	fig|1463165.70.peg.652	AL473_03325		PLF_570_00001017	PGF_00401234	2-ketogluconate transporter	638122	639402	+	bi (<->)	1463165.561.con.0025	1418	426	fig|1463165.561.peg.1418			2-ketogluconate transporter	1	0.998	bi (<->)	1463165.563.con.0025	1274	426	fig|1463165.563.peg.1274			2-ketogluconate transporter	1	0.998	bi (<->)	1463165.567.con.0049	2566	426	fig|1463165.567.peg.2566			2-ketogluconate transporter	1	0.998	bi (<->)	1463165.562.con.0158	4803	426	fig|1463165.562.peg.4803
	CP014071	653	323	fig|1463165.70.peg.653	AL473_03330		PLF_570_00003725	PGF_01954904	2-ketogluconate 6-phosphate reductase (EC 1.1.1.43)	639427	640398	+	bi (<->)	1463165.561.con.0025	1417	323	fig|1463165.561.peg.1417			2-ketogluconate 6-phosphate reductase (EC 1.1.1.43)	0.997	0.997	bi (<->)	1463165.563.con.0025	1273	323	fig|1463165.563.peg.1273			2-ketogluconate 6-phosphate reductase (EC 1.1.1.43)	0.994	0.997	bi (<->)	1463165.567.con.0049	2567	323	fig|1463165.567.peg.2567			2-ketogluconate 6-phosphate reductase (EC 1.1.1.43)	0.997	0.997	bi (<->)	1463165.562.con.0158	4804	323	fig|1463165.562.peg.4804
	CP014071	654	236	fig|1463165.70.peg.654	AL473_03335		PLF_570_00000801	PGF_03352625	Uncharacterized protein YiaF	640507	641217	-	bi (<->)	1463165.561.con.0025	1416	236	fig|1463165.561.peg.1416			Uncharacterized protein YiaF	1	0.996	bi (<->)	1463165.563.con.0025	1272	236	fig|1463165.563.peg.1272			Uncharacterized protein YiaF	1	0.996	bi (<->)	1463165.567.con.0049	2568	236	fig|1463165.567.peg.2568			Uncharacterized protein YiaF	1	0.996	bi (<->)	1463165.562.con.0158	4805	236	fig|1463165.562.peg.4805
	CP014071	655	40	fig|1463165.70.peg.655			PLF_570_00006398	PGF_01958678	hypothetical protein	641543	641665	+	bi (<->)	1463165.561.con.0025	1414	40	fig|1463165.561.peg.1414			hypothetical protein	1	0.975	bi (<->)	1463165.563.con.0025	1271	95	fig|1463165.563.peg.1271			hypothetical protein	0.975	0.411	bi (<->)	1463165.567.con.0049	2569	40	fig|1463165.567.peg.2569			hypothetical protein	1	0.975
	CP014071	656	451	fig|1463165.70.peg.656	AL473_03345		PLF_570_00000234	PGF_03029632	4-hydroxybenzoate transporter	641658	643013	+	bi (<->)	1463165.561.con.0025	1413	451	fig|1463165.561.peg.1413			4-hydroxybenzoate transporter	0.996	0.998	bi (<->)	1463165.563.con.0025	1270	451	fig|1463165.563.peg.1270			4-hydroxybenzoate transporter	0.993	0.998	bi (<->)	1463165.567.con.0049	2570	451	fig|1463165.567.peg.2570			4-hydroxybenzoate transporter	0.998	0.998	bi (<->)	1463165.562.con.0158	4806	451	fig|1463165.562.peg.4806
	CP014071	657	96	fig|1463165.70.peg.657	AL473_03350		PLF_570_00003444	PGF_00061434	Antitoxin to RelE-like translational repressor toxin	643258	643548	+	bi (<->)	1463165.561.con.0025	1412	96	fig|1463165.561.peg.1412			Antitoxin to RelE-like translational repressor toxin	1	0.99	bi (<->)	1463165.563.con.0025	1269	96	fig|1463165.563.peg.1269			Antitoxin to RelE-like translational repressor toxin	1	0.99	bi (<->)	1463165.567.con.0049	2571	96	fig|1463165.567.peg.2571			Antitoxin to RelE-like translational repressor toxin	1	0.99	bi (<->)	1463165.562.con.0158	4807	96	fig|1463165.562.peg.4807
	CP014071	658	70	fig|1463165.70.peg.658	AL473_03355		PLF_570_00001346	PGF_03107473	Cold shock protein of CSP family => CspA (naming convention as in E.coli)	643800	644012	+	bi (<->)	1463165.561.con.0025	1411	70	fig|1463165.561.peg.1411			Cold shock protein of CSP family => CspA (naming convention as in E.coli)	1	0.986	bi (<->)	1463165.563.con.0025	1268	70	fig|1463165.563.peg.1268			Cold shock protein of CSP family => CspA (naming convention as in E.coli)	1	0.986	bi (<->)	1463165.567.con.0049	2572	70	fig|1463165.567.peg.2572			Cold shock protein of CSP family => CspA (naming convention as in E.coli)	1	0.986	bi (<->)	1463165.562.con.0158	4808	70	fig|1463165.562.peg.4808
	CP014071	659	539	fig|1463165.70.peg.659	AL473_03360		PLF_570_00036766	PGF_00001494	Bis-ABC ATPase PA1425	644111	645730	-	bi (<->)	1463165.561.con.0025	1410	539	fig|1463165.561.peg.1410			Bis-ABC ATPase PA1425	0.994	0.998	bi (<->)	1463165.563.con.0025	1267	539	fig|1463165.563.peg.1267			Bis-ABC ATPase PA1425	0.928	0.998	bi (<->)	1463165.567.con.0049	2573	539	fig|1463165.567.peg.2573			Bis-ABC ATPase PA1425	0.989	0.998	bi (<->)	1463165.562.con.0158	4809	539	fig|1463165.562.peg.4809
	CP014071	660	50	fig|1463165.70.peg.660	AL473_03365		PLF_570_00129997	PGF_12956525	Hok/Gef-like protein	646032	646184	-	bi (<->)	1463165.561.con.0025	1409	50	fig|1463165.561.peg.1409			Hok/Gef-like protein	1	0.98	bi (<->)	1463165.563.con.0025	1266	70	fig|1463165.563.peg.1266			Toxic component of a type I toxin-antitoxin system, HokA	0.84	0.7	bi (<->)	1463165.567.con.0049	2574	50	fig|1463165.567.peg.2574			Hok/Gef-like protein	1	0.98	bi (<->)	1463165.562.con.0158	4810	50	fig|1463165.562.peg.4810
	CP014071	661	689	fig|1463165.70.peg.661	AL473_03370		PLF_570_00000466	PGF_00009969	Glycyl-tRNA synthetase beta chain (EC 6.1.1.14)	646510	648579	-	bi (<->)	1463165.561.con.0025	1408	689	fig|1463165.561.peg.1408			Glycyl-tRNA synthetase beta chain (EC 6.1.1.14)	1	0.999	bi (<->)	1463165.563.con.0025	1265	689	fig|1463165.563.peg.1265			Glycyl-tRNA synthetase beta chain (EC 6.1.1.14)	0.999	0.999	bi (<->)	1463165.567.con.0049	2575	689	fig|1463165.567.peg.2575			Glycyl-tRNA synthetase beta chain (EC 6.1.1.14)	0.999	0.999	bi (<->)	1463165.562.con.0020	705	689	fig|1463165.562.peg.705
	CP014071	662	303	fig|1463165.70.peg.662	AL473_03375	glyQ	PLF_570_00002082	PGF_00009967	Glycyl-tRNA synthetase alpha chain (EC 6.1.1.14)	648589	649500	-	bi (<->)	1463165.561.con.0025	1407	303	fig|1463165.561.peg.1407			Glycyl-tRNA synthetase alpha chain (EC 6.1.1.14)	1	0.997	bi (<->)	1463165.563.con.0025	1264	303	fig|1463165.563.peg.1264			Glycyl-tRNA synthetase alpha chain (EC 6.1.1.14)	0.997	0.997	bi (<->)	1463165.567.con.0049	2576	303	fig|1463165.567.peg.2576			Glycyl-tRNA synthetase alpha chain (EC 6.1.1.14)	1	0.997	bi (<->)	1463165.562.con.0020	706	303	fig|1463165.562.peg.706
	CP014071	663	92	fig|1463165.70.peg.663	AL473_03380		PLF_570_00003693	PGF_00042430	Putative outer membrane lipoprotein	649628	649906	-	bi (<->)	1463165.561.con.0025	1406	92	fig|1463165.561.peg.1406			Putative outer membrane lipoprotein	0.989	0.989	bi (<->)	1463165.563.con.0025	1263	100	fig|1463165.563.peg.1263			Putative outer membrane lipoprotein	0.957	0.91	bi (<->)	1463165.567.con.0049	2577	92	fig|1463165.567.peg.2577			Putative outer membrane lipoprotein	0.989	0.989	bi (<->)	1463165.562.con.0020	707	100	fig|1463165.562.peg.707
	CP014071	664	331	fig|1463165.70.peg.664	AL473_03385		PLF_570_00000218	PGF_00014160	Inner membrane protein YiaH	650107	651102	+	bi (<->)	1463165.561.con.0025	1404	331	fig|1463165.561.peg.1404			Inner membrane protein YiaH	1	0.997	bi (<->)	1463165.563.con.0025	1262	331	fig|1463165.563.peg.1262			Inner membrane protein YiaH	0.973	0.997	bi (<->)	1463165.567.con.0049	2579	331	fig|1463165.567.peg.2579			Inner membrane protein YiaH	1	0.997	bi (<->)	1463165.562.con.0020	708	331	fig|1463165.562.peg.708
	CP014071	665	123	fig|1463165.70.peg.665	AL473_03390		PLF_570_00003228	PGF_00014158	Inner membrane protein YiaB	651131	651502	-	bi (<->)	1463165.561.con.0025	1403	123	fig|1463165.561.peg.1403			Inner membrane protein YiaB	0.992	0.992	bi (<->)	1463165.563.con.0025	1260	123	fig|1463165.563.peg.1260			Inner membrane protein YiaB	0.911	0.992	bi (<->)	1463165.567.con.0049	2580	123	fig|1463165.567.peg.2580			Inner membrane protein YiaB	1	0.992	bi (<->)	1463165.562.con.0020	710	123	fig|1463165.562.peg.710
	CP014071	666	484	fig|1463165.70.peg.666	AL473_03395		PLF_570_00003137	PGF_07639199	Xylulose kinase (EC 2.7.1.17)	651669	653123	-	bi (<->)	1463165.561.con.0025	1402	484	fig|1463165.561.peg.1402			Xylulose kinase (EC 2.7.1.17)	1	0.998	bi (<->)	1463165.563.con.0025	1259	484	fig|1463165.563.peg.1259			Xylulose kinase (EC 2.7.1.17)	0.994	0.998	bi (<->)	1463165.567.con.0049	2581	256	fig|1463165.567.peg.2581			Xylulose kinase (EC 2.7.1.17)	0.996	0.996	bi (<->)	1463165.562.con.0020	711	484	fig|1463165.562.peg.711
	CP014071	667	440	fig|1463165.70.peg.667	AL473_03400	xylA	PLF_570_00000017	PGF_00067063	Xylose isomerase (EC 5.3.1.5)	653216	654538	-	bi (<->)	1463165.561.con.0025	1401	440	fig|1463165.561.peg.1401			Xylose isomerase (EC 5.3.1.5)	0.998	0.998	bi (<->)	1463165.563.con.0025	1258	440	fig|1463165.563.peg.1258			Xylose isomerase (EC 5.3.1.5)	0.995	0.998	bi (<->)	1463165.567.con.0041	2143	440	fig|1463165.567.peg.2143			Xylose isomerase (EC 5.3.1.5)	1	0.998	bi (<->)	1463165.562.con.0020	712	440	fig|1463165.562.peg.712
	CP014071	668	331	fig|1463165.70.peg.668	AL473_03410	xylF	PLF_570_00000352	PGF_01138219	D-xylose ABC transporter, substrate-binding protein XylF	655034	656029	+	bi (<->)	1463165.561.con.0025	1400	331	fig|1463165.561.peg.1400			D-xylose ABC transporter, substrate-binding protein XylF	0.997	0.997	bi (<->)	1463165.563.con.0025	1257	331	fig|1463165.563.peg.1257			D-xylose ABC transporter, substrate-binding protein XylF	0.994	0.997	bi (<->)	1463165.567.con.0041	2144	331	fig|1463165.567.peg.2144			D-xylose ABC transporter, substrate-binding protein XylF	0.997	0.997	bi (<->)	1463165.562.con.0020	713	331	fig|1463165.562.peg.713
	CP014071	669	513	fig|1463165.70.peg.669	AL473_03415		PLF_570_00000320	PGF_10029881	D-xylose ABC transporter, ATP-binding protein XylG	656093	657634	+	bi (<->)	1463165.561.con.0025	1399	513	fig|1463165.561.peg.1399			D-xylose ABC transporter, ATP-binding protein XylG	0.998	0.998	bi (<->)	1463165.563.con.0025	1256	513	fig|1463165.563.peg.1256			D-xylose ABC transporter, ATP-binding protein XylG	0.994	0.998	bi (<->)	1463165.567.con.0041	2145	513	fig|1463165.567.peg.2145			D-xylose ABC transporter, ATP-binding protein XylG	0.998	0.998	bi (<->)	1463165.562.con.0020	714	513	fig|1463165.562.peg.714
	CP014071	670	393	fig|1463165.70.peg.670	AL473_03420		PLF_570_00000794	PGF_06255546	D-xylose ABC transporter, permease protein XylH	657612	658793	+	bi (<->)	1463165.561.con.0025	1398	393	fig|1463165.561.peg.1398			D-xylose ABC transporter, permease protein XylH	0.997	0.997	bi (<->)	1463165.563.con.0025	1255	393	fig|1463165.563.peg.1255			D-xylose ABC transporter, permease protein XylH	0.997	0.997	bi (<->)	1463165.567.con.0041	2146	393	fig|1463165.567.peg.2146			D-xylose ABC transporter, permease protein XylH	0.997	0.997	bi (<->)	1463165.562.con.0020	715	393	fig|1463165.562.peg.715
	CP014071	671	392	fig|1463165.70.peg.671	AL473_03425		PLF_570_00001268	PGF_00067060	Xylose activator XylR (AraC family)	659027	660205	+	bi (<->)	1463165.561.con.0025	1397	392	fig|1463165.561.peg.1397			Xylose activator XylR (AraC family)	1	0.997	bi (<->)	1463165.563.con.0025	1254	392	fig|1463165.563.peg.1254			Xylose activator XylR (AraC family)	0.997	0.997	bi (<->)	1463165.567.con.0041	2147	392	fig|1463165.567.peg.2147			Xylose activator XylR (AraC family)	1	0.997	bi (<->)	1463165.562.con.0020	716	392	fig|1463165.562.peg.716
	CP014071	672	272	fig|1463165.70.peg.672	AL473_03430		PLF_570_00001649	PGF_00070142	BAX protein	660267	661085	-	bi (<->)	1463165.561.con.0025	1396	187	fig|1463165.561.peg.1396			BAX protein	1	0.995	bi (<->)	1463165.563.con.0025	1253	187	fig|1463165.563.peg.1253			BAX protein	0.989	0.995	bi (<->)	1463165.567.con.0041	2148	187	fig|1463165.567.peg.2148			BAX protein	1	0.995	bi (<->)	1463165.562.con.0020	717	187	fig|1463165.562.peg.717
	CP014071	673	677	fig|1463165.70.peg.673	AL473_03440		PLF_570_00000294	PGF_03006136	Periplasmic alpha-amylase (EC 3.2.1.1)	661399	663432	+	bi (<->)	1463165.561.con.0025	1395	677	fig|1463165.561.peg.1395			Periplasmic alpha-amylase (EC 3.2.1.1)	0.996	0.999	bi (<->)	1463165.563.con.0025	1252	677	fig|1463165.563.peg.1252			Periplasmic alpha-amylase (EC 3.2.1.1)	0.994	0.999	bi (<->)	1463165.567.con.0041	2149	677	fig|1463165.567.peg.2149			Periplasmic alpha-amylase (EC 3.2.1.1)	0.996	0.999	bi (<->)	1463165.562.con.0020	718	677	fig|1463165.562.peg.718
	CP014071	674	418	fig|1463165.70.peg.674	AL473_03445		PLF_570_00000516	PGF_00066449	Valine--pyruvate aminotransferase (EC 2.6.1.66)	663600	664856	+	bi (<->)	1463165.561.con.0025	1394	418	fig|1463165.561.peg.1394			Valine--pyruvate aminotransferase (EC 2.6.1.66)	1	0.998	bi (<->)	1463165.563.con.0025	1251	418	fig|1463165.563.peg.1251			Valine--pyruvate aminotransferase (EC 2.6.1.66)	0.995	0.998	bi (<->)	1463165.567.con.0041	2150	418	fig|1463165.567.peg.2150			Valine--pyruvate aminotransferase (EC 2.6.1.66)	1	0.998	bi (<->)	1463165.562.con.0020	719	290	fig|1463165.562.peg.719
	CP014071	675	161	fig|1463165.70.peg.675	AL473_03450		PLF_570_00003934	PGF_05513991	Electron transport protein HydN	664899	665384	-	bi (<->)	1463165.561.con.0025	1393	161	fig|1463165.561.peg.1393			Electron transport protein HydN	1	0.994	bi (<->)	1463165.563.con.0025	1250	161	fig|1463165.563.peg.1250			Electron transport protein HydN	0.981	0.994	bi (<->)	1463165.567.con.0041	2151	161	fig|1463165.567.peg.2151			Electron transport protein HydN	0.994	0.994	bi (<->)	1463165.562.con.0020	721	161	fig|1463165.562.peg.721
	CP014071	676	271	fig|1463165.70.peg.676	AL473_03455		PLF_570_00007884	PGF_00043734	Putative regulatory protein	665495	666310	-	bi (<->)	1463165.561.con.0025	1391	271	fig|1463165.561.peg.1391			Putative regulatory protein	1	0.996	bi (<->)	1463165.563.con.0025	1249	271	fig|1463165.563.peg.1249			Putative regulatory protein	0.985	0.996	bi (<->)	1463165.567.con.0041	2152	271	fig|1463165.567.peg.2152			Putative regulatory protein	0.993	0.996	uni (->)	1463165.562.con.0131	4357	289	fig|1463165.562.peg.4357
	CP014071	677	466	fig|1463165.70.peg.677	AL473_03460		PLF_570_00006386	PGF_03073258	Putative permease	666562	667962	+	bi (<->)	1463165.561.con.0025	1390	466	fig|1463165.561.peg.1390			Putative permease	0.998	0.998	bi (<->)	1463165.563.con.0025	1248	466	fig|1463165.563.peg.1248			Putative permease	0.991	0.998	bi (<->)	1463165.567.con.0041	2153	466	fig|1463165.567.peg.2153			Putative permease	0.998	0.998	uni (->)	1463165.562.con.0160	4848	468	fig|1463165.562.peg.4848
	CP014071	678	649	fig|1463165.70.peg.678	AL473_03465		PLF_570_00006682	PGF_02686787	Putative glycosyl hydrolase of unknown function (DUF1680)	667972	669921	+	bi (<->)	1463165.561.con.0025	1389	649	fig|1463165.561.peg.1389			Putative glycosyl hydrolase of unknown function (DUF1680)	0.995	0.998	bi (<->)	1463165.563.con.0025	1247	649	fig|1463165.563.peg.1247			Putative glycosyl hydrolase of unknown function (DUF1680)	0.974	0.998	bi (<->)	1463165.567.con.0041	2154	649	fig|1463165.567.peg.2154			Putative glycosyl hydrolase of unknown function (DUF1680)	0.997	0.998
	CP014071	679	613	fig|1463165.70.peg.679	AL473_03470		PLF_570_00001879	PGF_03743176	Selenocysteine-specific translation elongation factor	669996	671837	-	bi (<->)	1463165.561.con.0025	1388	613	fig|1463165.561.peg.1388			Selenocysteine-specific translation elongation factor	0.998	0.998	bi (<->)	1463165.563.con.0025	1246	613	fig|1463165.563.peg.1246			Selenocysteine-specific translation elongation factor	0.984	0.998	bi (<->)	1463165.567.con.0041	2155	613	fig|1463165.567.peg.2155			Selenocysteine-specific translation elongation factor	0.995	0.998	bi (<->)	1463165.562.con.0020	722	613	fig|1463165.562.peg.722
	CP014071	680	462	fig|1463165.70.peg.680	AL473_03475		PLF_570_00002826	PGF_00016231	L-seryl-tRNA(Sec) selenium transferase (EC 2.9.1.1)	671834	673222	-	bi (<->)	1463165.561.con.0025	1387	462	fig|1463165.561.peg.1387			L-seryl-tRNA(Sec) selenium transferase (EC 2.9.1.1)	1	0.998	bi (<->)	1463165.563.con.0025	1245	462	fig|1463165.563.peg.1245			L-seryl-tRNA(Sec) selenium transferase (EC 2.9.1.1)	1	0.998	bi (<->)	1463165.567.con.0041	2156	462	fig|1463165.567.peg.2156			L-seryl-tRNA(Sec) selenium transferase (EC 2.9.1.1)	1	0.998	bi (<->)	1463165.562.con.0020	723	462	fig|1463165.562.peg.723
	CP014071	681	202	fig|1463165.70.peg.681	AL473_03480		PLF_570_00003159	PGF_00008441	Uncharacterized GST-like protein YibF	673328	673936	-	bi (<->)	1463165.561.con.0025	1386	202	fig|1463165.561.peg.1386			Uncharacterized GST-like protein YibF	0.99	0.995	bi (<->)	1463165.563.con.0198	5137	183	fig|1463165.563.peg.5137			Uncharacterized GST-like protein YibF	0.989	0.995	bi (<->)	1463165.567.con.0041	2157	202	fig|1463165.567.peg.2157			Uncharacterized GST-like protein YibF	0.995	0.995	bi (<->)	1463165.562.con.0020	724	202	fig|1463165.562.peg.724
	CP014071	682	378	fig|1463165.70.peg.682	AL473_03485		PLF_570_00004480	PGF_01220487	Membrane fusion component of tripartite multidrug resistance system	674029	675165	-	bi (<->)	1463165.561.con.0025	1385	378	fig|1463165.561.peg.1385			Membrane fusion component of tripartite multidrug resistance system	1	0.997	bi (<->)	1463165.563.con.0198	5136	378	fig|1463165.563.peg.5136			Membrane fusion component of tripartite multidrug resistance system	1	0.997	bi (<->)	1463165.567.con.0041	2158	378	fig|1463165.567.peg.2158			Membrane fusion component of tripartite multidrug resistance system	1	0.997	bi (<->)	1463165.562.con.0020	725	378	fig|1463165.562.peg.725
	CP014071	683	122	fig|1463165.70.peg.683	AL473_03490		PLF_570_00004476	PGF_00007054	GTPase (EC 3.6.1.-)	675169	675537	-	bi (<->)	1463165.561.con.0025	1384	122	fig|1463165.561.peg.1384			GTPase (EC 3.6.1.-)	1	0.992	bi (<->)	1463165.563.con.0198	5135	122	fig|1463165.563.peg.5135			GTPase (EC 3.6.1.-)	0.992	0.992	bi (<->)	1463165.567.con.0041	2159	122	fig|1463165.567.peg.2159			GTPase (EC 3.6.1.-)	1	0.992	bi (<->)	1463165.562.con.0020	726	122	fig|1463165.562.peg.726
	CP014071	684	635	fig|1463165.70.peg.684	AL473_03495		PLF_570_00002143	PGF_02166416	PTS system, mannitol-specific IIC component / PTS system, mannitol-specific IIB component (EC 2.7.1.197) / PTS system, mannitol-specific IIA component (EC 2.7.1.197)	676076	677983	+	bi (<->)	1463165.561.con.0025	1383	635	fig|1463165.561.peg.1383			PTS system, mannitol-specific IIC component / PTS system, mannitol-specific IIB component (EC 2.7.1.197) / PTS system, mannitol-specific IIA component (EC 2.7.1.197)	0.998	0.998	bi (<->)	1463165.563.con.0198	5134	635	fig|1463165.563.peg.5134			PTS system, mannitol-specific IIC component / PTS system, mannitol-specific IIB component (EC 2.7.1.197) / PTS system, mannitol-specific IIA component (EC 2.7.1.197)	0.997	0.998	bi (<->)	1463165.567.con.0041	2160	635	fig|1463165.567.peg.2160			PTS system, mannitol-specific IIC component / PTS system, mannitol-specific IIB component (EC 2.7.1.197) / PTS system, mannitol-specific IIA component (EC 2.7.1.197)	0.998	0.998	bi (<->)	1463165.562.con.0020	727	635	fig|1463165.562.peg.727
	CP014071	685	382	fig|1463165.70.peg.685	AL473_03500		PLF_570_00000398	PGF_05200824	Mannitol-1-phosphate 5-dehydrogenase (EC 1.1.1.17)	678086	679234	+	bi (<->)	1463165.561.con.0025	1382	382	fig|1463165.561.peg.1382			Mannitol-1-phosphate 5-dehydrogenase (EC 1.1.1.17)	1	0.997	bi (<->)	1463165.563.con.0198	5133	382	fig|1463165.563.peg.5133			Mannitol-1-phosphate 5-dehydrogenase (EC 1.1.1.17)	0.992	0.997	bi (<->)	1463165.567.con.0041	2161	382	fig|1463165.567.peg.2161			Mannitol-1-phosphate 5-dehydrogenase (EC 1.1.1.17)	1	0.997	bi (<->)	1463165.562.con.0020	728	382	fig|1463165.562.peg.728
	CP014071	686	199	fig|1463165.70.peg.686	AL473_03505		PLF_570_00000910	PGF_00019268	Mannitol operon repressor	679231	679830	+	bi (<->)	1463165.561.con.0025	1381	181	fig|1463165.561.peg.1381			Mannitol operon repressor	1	0.994	bi (<->)	1463165.563.con.0198	5132	199	fig|1463165.563.peg.5132			Mannitol operon repressor	1	0.995	bi (<->)	1463165.567.con.0041	2162	199	fig|1463165.567.peg.2162			Mannitol operon repressor	0.995	0.995	bi (<->)	1463165.562.con.0020	729	198	fig|1463165.562.peg.729
	CP014071	687	74	fig|1463165.70.peg.687	AL473_03510		PLF_570_00001273	PGF_00301771	Uncharacterized protein YibT	679819	680043	-	bi (<->)	1463165.561.con.0025	1380	74	fig|1463165.561.peg.1380			Uncharacterized protein YibT	0.986	0.986	bi (<->)	1463165.563.con.0198	5131	74	fig|1463165.563.peg.5131			Uncharacterized protein YibT	1	0.986	bi (<->)	1463165.567.con.0041	2163	74	fig|1463165.567.peg.2163			Uncharacterized protein YibT	1	0.986	bi (<->)	1463165.562.con.0020	730	74	fig|1463165.562.peg.730
	CP014071	688	120	fig|1463165.70.peg.688	AL473_03515		PLF_570_00001591	PGF_06062291	Uncharacterized protein YibL	680316	680678	+	bi (<->)	1463165.561.con.0025	1378	120	fig|1463165.561.peg.1378			Uncharacterized protein YibL	1	0.992	bi (<->)	1463165.563.con.0144	4578	81	fig|1463165.563.peg.4578			Uncharacterized protein YibL	1	0.988	bi (<->)	1463165.567.con.0041	2164	120	fig|1463165.567.peg.2164			Uncharacterized protein YibL	1	0.992	bi (<->)	1463165.562.con.0020	731	120	fig|1463165.562.peg.731
	CP014071	689	43	fig|1463165.70.peg.689			PLF_570_00080480	PGF_12826439	hypothetical protein	680716	680847	-	bi (<->)	1463165.561.con.0025	1377	43	fig|1463165.561.peg.1377			hypothetical protein	1	0.977											bi (<->)	1463165.567.con.0041	2165	43	fig|1463165.567.peg.2165			hypothetical protein	1	0.977
	CP014071	690	551	fig|1463165.70.peg.690	AL473_03520		PLF_570_00000330	PGF_03751665	L-lactate permease	680962	682617	+	bi (<->)	1463165.561.con.0025	1376	551	fig|1463165.561.peg.1376			L-lactate permease	1	0.998	bi (<->)	1463165.563.con.0144	4577	551	fig|1463165.563.peg.4577			L-lactate permease	0.998	0.998	bi (<->)	1463165.567.con.0041	2166	551	fig|1463165.567.peg.2166			L-lactate permease	1	0.998	bi (<->)	1463165.562.con.0020	732	551	fig|1463165.562.peg.732
	CP014071	691	257	fig|1463165.70.peg.691	AL473_03525		PLF_570_00002728	PGF_03726865	Lactate-responsive regulator LldR in Enterobacteria, GntR family	682614	683387	+	bi (<->)	1463165.561.con.0025	1375	257	fig|1463165.561.peg.1375			Lactate-responsive regulator LldR in Enterobacteria, GntR family	1	0.996	bi (<->)	1463165.563.con.0144	4576	257	fig|1463165.563.peg.4576			Lactate-responsive regulator LldR in Enterobacteria, GntR family	1	0.996	bi (<->)	1463165.567.con.0041	2167	257	fig|1463165.567.peg.2167			Lactate-responsive regulator LldR in Enterobacteria, GntR family	1	0.996	bi (<->)	1463165.562.con.0020	733	257	fig|1463165.562.peg.733
	CP014071	692	394	fig|1463165.70.peg.692	AL473_03530	lldD	PLF_570_00000576	PGF_00016130	L-lactate dehydrogenase	683387	684571	+	bi (<->)	1463165.561.con.0025	1374	394	fig|1463165.561.peg.1374			L-lactate dehydrogenase	0.997	0.997	bi (<->)	1463165.563.con.0144	4575	394	fig|1463165.563.peg.4575			L-lactate dehydrogenase	1	0.997	bi (<->)	1463165.567.con.0041	2168	394	fig|1463165.567.peg.2168			L-lactate dehydrogenase	1	0.997	bi (<->)	1463165.562.con.0020	734	394	fig|1463165.562.peg.734
	CP014071	693	157	fig|1463165.70.peg.693	AL473_03535		PLF_570_00002509	PGF_00413203	tRNA (cytidine(34)-2'-O)-methyltransferase (EC 2.1.1.207)	684820	685293	+	bi (<->)	1463165.561.con.0025	1373	157	fig|1463165.561.peg.1373			tRNA (cytidine(34)-2'-O)-methyltransferase (EC 2.1.1.207)	1	0.994	bi (<->)	1463165.563.con.0144	4574	157	fig|1463165.563.peg.4574			tRNA (cytidine(34)-2'-O)-methyltransferase (EC 2.1.1.207)	0.994	0.994	bi (<->)	1463165.567.con.0041	2169	157	fig|1463165.567.peg.2169			tRNA (cytidine(34)-2'-O)-methyltransferase (EC 2.1.1.207)	0.994	0.994	bi (<->)	1463165.562.con.0020	735	157	fig|1463165.562.peg.735
	CP014071	694	273	fig|1463165.70.peg.694	AL473_03540		PLF_570_00002205	PGF_04695681	Serine acetyltransferase (EC 2.3.1.30)	685396	686217	-	bi (<->)	1463165.561.con.0025	1372	273	fig|1463165.561.peg.1372			Serine acetyltransferase (EC 2.3.1.30)	1	0.996	bi (<->)	1463165.563.con.0144	4573	273	fig|1463165.563.peg.4573			Serine acetyltransferase (EC 2.3.1.30)	1	0.996	bi (<->)	1463165.567.con.0041	2170	273	fig|1463165.567.peg.2170			Serine acetyltransferase (EC 2.3.1.30)	1	0.996	bi (<->)	1463165.562.con.0020	736	273	fig|1463165.562.peg.736
	CP014071	695	339	fig|1463165.70.peg.695	AL473_03545		PLF_570_00000562	PGF_00008611	Glycerol-3-phosphate dehydrogenase [NAD(P)+] (EC 1.1.1.94)	686291	687310	-	bi (<->)	1463165.561.con.0025	1371	339	fig|1463165.561.peg.1371			Glycerol-3-phosphate dehydrogenase [NAD(P)+] (EC 1.1.1.94)	1	0.997	bi (<->)	1463165.563.con.0144	4572	339	fig|1463165.563.peg.4572			Glycerol-3-phosphate dehydrogenase [NAD(P)+] (EC 1.1.1.94)	1	0.997	bi (<->)	1463165.567.con.0041	2171	339	fig|1463165.567.peg.2171			Glycerol-3-phosphate dehydrogenase [NAD(P)+] (EC 1.1.1.94)	1	0.997	bi (<->)	1463165.562.con.0020	737	339	fig|1463165.562.peg.737
	CP014071	696	155	fig|1463165.70.peg.696	AL473_03550		PLF_570_00001498	PGF_04315180	Protein-export protein SecB (maintains pre-export unfolded state)	687310	687777	-	bi (<->)	1463165.561.con.0025	1370	155	fig|1463165.561.peg.1370			Protein-export protein SecB (maintains pre-export unfolded state)	1	0.994	bi (<->)	1463165.563.con.0144	4571	155	fig|1463165.563.peg.4571			Protein-export protein SecB (maintains pre-export unfolded state)	1	0.994	bi (<->)	1463165.567.con.0041	2172	155	fig|1463165.567.peg.2172			Protein-export protein SecB (maintains pre-export unfolded state)	1	0.994	bi (<->)	1463165.562.con.0020	738	155	fig|1463165.562.peg.738
	CP014071	697	83	fig|1463165.70.peg.697	AL473_03555		PLF_570_00002076	PGF_00071700	Glutaredoxin 3 (Grx3)	687838	688089	-	bi (<->)	1463165.561.con.0025	1369	83	fig|1463165.561.peg.1369			Glutaredoxin 3 (Grx3)	1	0.988	bi (<->)	1463165.563.con.0144	4570	83	fig|1463165.563.peg.4570			Glutaredoxin 3 (Grx3)	1	0.988	bi (<->)	1463165.567.con.0041	2173	83	fig|1463165.567.peg.2173			Glutaredoxin 3 (Grx3)	1	0.988	bi (<->)	1463165.562.con.0020	739	83	fig|1463165.562.peg.739
	CP014071	698	143	fig|1463165.70.peg.698	AL473_03560		PLF_570_00001383	PGF_05586373	Rhodanese-related sulfurtransferase YibN	688194	688625	-	bi (<->)	1463165.561.con.0025	1368	143	fig|1463165.561.peg.1368			Rhodanese-related sulfurtransferase YibN	1	0.993	bi (<->)	1463165.563.con.0144	4569	143	fig|1463165.563.peg.4569			Rhodanese-related sulfurtransferase YibN	0.993	0.993	bi (<->)	1463165.567.con.0041	2174	143	fig|1463165.567.peg.2174			Rhodanese-related sulfurtransferase YibN	0.993	0.993	bi (<->)	1463165.562.con.0020	740	143	fig|1463165.562.peg.740
	CP014071	699	514	fig|1463165.70.peg.699	AL473_03565		PLF_570_00000808	PGF_00021217	2,3-bisphosphoglycerate-independent phosphoglycerate mutase (EC 5.4.2.12)	688871	690415	+	bi (<->)	1463165.561.con.0025	1366	514	fig|1463165.561.peg.1366			2,3-bisphosphoglycerate-independent phosphoglycerate mutase (EC 5.4.2.12)	0.998	0.998	bi (<->)	1463165.563.con.0144	4567	514	fig|1463165.563.peg.4567			2,3-bisphosphoglycerate-independent phosphoglycerate mutase (EC 5.4.2.12)	0.996	0.998	bi (<->)	1463165.567.con.0041	2175	514	fig|1463165.567.peg.2175			2,3-bisphosphoglycerate-independent phosphoglycerate mutase (EC 5.4.2.12)	0.998	0.998	bi (<->)	1463165.562.con.0020	741	514	fig|1463165.562.peg.741
	CP014071	700	423	fig|1463165.70.peg.700	AL473_03570		PLF_570_00000747	PGF_10444249	Murein hydrolase activator EnvC	690425	691696	+	bi (<->)	1463165.561.con.0025	1365	423	fig|1463165.561.peg.1365			Murein hydrolase activator EnvC	1	0.998	bi (<->)	1463165.563.con.0144	4566	423	fig|1463165.563.peg.4566			Murein hydrolase activator EnvC	0.995	0.998	bi (<->)	1463165.567.con.0041	2176	423	fig|1463165.567.peg.2176			Murein hydrolase activator EnvC	1	0.998	bi (<->)	1463165.562.con.0020	742	423	fig|1463165.562.peg.742
	CP014071	701	318	fig|1463165.70.peg.701	AL473_03575		PLF_570_00001505	PGF_00043067	Putative periplasmic protein YibQ, distant homology with nucleoside diphosphatase and polysaccharide deacetylase	691700	692656	+	bi (<->)	1463165.561.con.0025	1364	318	fig|1463165.561.peg.1364			Putative periplasmic protein YibQ, distant homology with nucleoside diphosphatase and polysaccharide deacetylase	0.991	0.997	bi (<->)	1463165.563.con.0144	4565	318	fig|1463165.563.peg.4565			Putative periplasmic protein YibQ, distant homology with nucleoside diphosphatase and polysaccharide deacetylase	0.994	0.997	bi (<->)	1463165.567.con.0041	2177	318	fig|1463165.567.peg.2177			Putative periplasmic protein YibQ, distant homology with nucleoside diphosphatase and polysaccharide deacetylase	0.997	0.997	bi (<->)	1463165.562.con.0020	743	315	fig|1463165.562.peg.743
	CP014071	702	262	fig|1463165.70.peg.702	AL473_03580		PLF_570_00002183	PGF_00045600	Putative two-domain glycosyltransferase	692662	693450	-	bi (<->)	1463165.561.con.0025	1363	262	fig|1463165.561.peg.1363			Putative two-domain glycosyltransferase	0.996	0.996	bi (<->)	1463165.563.con.0144	4564	262	fig|1463165.563.peg.4564			Putative two-domain glycosyltransferase	0.981	0.996	bi (<->)	1463165.567.con.0041	2178	262	fig|1463165.567.peg.2178			Putative two-domain glycosyltransferase	1	0.996	bi (<->)	1463165.562.con.0020	744	262	fig|1463165.562.peg.744
	CP014071	703	341	fig|1463165.70.peg.703	AL473_03585		PLF_570_00001426	PGF_03237586	L-threonine 3-dehydrogenase (EC 1.1.1.103)	693620	694645	-	bi (<->)	1463165.561.con.0025	1362	341	fig|1463165.561.peg.1362			L-threonine 3-dehydrogenase (EC 1.1.1.103)	0.997	0.997	bi (<->)	1463165.563.con.0144	4563	341	fig|1463165.563.peg.4563			L-threonine 3-dehydrogenase (EC 1.1.1.103)	1	0.997	bi (<->)	1463165.567.con.0041	2179	341	fig|1463165.567.peg.2179			L-threonine 3-dehydrogenase (EC 1.1.1.103)	1	0.997	bi (<->)	1463165.562.con.0020	745	341	fig|1463165.562.peg.745
	CP014071	704	397	fig|1463165.70.peg.704	AL473_03590	kbl	PLF_570_00000197	PGF_06423260	2-amino-3-ketobutyrate coenzyme A ligase (EC 2.3.1.29)	694658	695851	-	bi (<->)	1463165.561.con.0025	1361	397	fig|1463165.561.peg.1361			2-amino-3-ketobutyrate coenzyme A ligase (EC 2.3.1.29)	0.997	0.997	bi (<->)	1463165.563.con.0144	4562	397	fig|1463165.563.peg.4562			2-amino-3-ketobutyrate coenzyme A ligase (EC 2.3.1.29)	0.997	0.997	bi (<->)	1463165.567.con.0041	2180	397	fig|1463165.567.peg.2180			2-amino-3-ketobutyrate coenzyme A ligase (EC 2.3.1.29)	0.995	0.997	bi (<->)	1463165.562.con.0020	746	397	fig|1463165.562.peg.746
	CP014071	705	310	fig|1463165.70.peg.705	AL473_03595		PLF_570_00000820	PGF_00013017	ADP-L-glycero-D-manno-heptose-6-epimerase (EC 5.1.3.20)	696065	696997	+	bi (<->)	1463165.561.con.0025	1360	310	fig|1463165.561.peg.1360			ADP-L-glycero-D-manno-heptose-6-epimerase (EC 5.1.3.20)	1	0.997	bi (<->)	1463165.563.con.0144	4561	310	fig|1463165.563.peg.4561			ADP-L-glycero-D-manno-heptose-6-epimerase (EC 5.1.3.20)	0.997	0.997	bi (<->)	1463165.567.con.0041	2181	310	fig|1463165.567.peg.2181			ADP-L-glycero-D-manno-heptose-6-epimerase (EC 5.1.3.20)	1	0.997	bi (<->)	1463165.562.con.0020	747	310	fig|1463165.562.peg.747
	CP014071	706	352	fig|1463165.70.peg.706	AL473_03600		PLF_570_00002690	PGF_00013120	ADP-heptose--lipooligosaccharide heptosyltransferase II	697006	698064	+	bi (<->)	1463165.561.con.0025	1359	352	fig|1463165.561.peg.1359			ADP-heptose--lipooligosaccharide heptosyltransferase II	0.997	0.997	bi (<->)	1463165.563.con.0144	4560	352	fig|1463165.563.peg.4560			ADP-heptose--lipooligosaccharide heptosyltransferase II	0.994	0.997	bi (<->)	1463165.567.con.0041	2182	352	fig|1463165.567.peg.2182			ADP-heptose--lipooligosaccharide heptosyltransferase II	1	0.997	bi (<->)	1463165.562.con.0020	748	352	fig|1463165.562.peg.748
	CP014071	707	323	fig|1463165.70.peg.707	AL473_03605		PLF_570_00000903	PGF_00017281	Lipopolysaccharide core heptosyltransferase I	698068	699039	+	bi (<->)	1463165.561.con.0025	1358	323	fig|1463165.561.peg.1358			Lipopolysaccharide core heptosyltransferase I	1	0.997	bi (<->)	1463165.563.con.0144	4559	323	fig|1463165.563.peg.4559			Lipopolysaccharide core heptosyltransferase I	0.985	0.997	bi (<->)	1463165.567.con.0041	2183	323	fig|1463165.567.peg.2183			Lipopolysaccharide core heptosyltransferase I	1	0.997	bi (<->)	1463165.562.con.0020	749	323	fig|1463165.562.peg.749
	CP014071	708	302	fig|1463165.70.peg.708	AL473_03610		PLF_570_00004164	PGF_00017272	Lipopolysaccharide core biosynthesis protein RfaZ	699039	699947	+	bi (<->)	1463165.561.con.0025	1357	302	fig|1463165.561.peg.1357			Lipopolysaccharide core biosynthesis protein RfaZ	0.997	0.997	bi (<->)	1463165.563.con.0144	4558	302	fig|1463165.563.peg.4558			Lipopolysaccharide core biosynthesis protein RfaZ	0.98	0.997	bi (<->)	1463165.567.con.0041	2184	302	fig|1463165.567.peg.2184			Lipopolysaccharide core biosynthesis protein RfaZ	0.993	0.997	bi (<->)	1463165.562.con.0020	750	302	fig|1463165.562.peg.750
	CP014071	709	389	fig|1463165.70.peg.709	AL473_03615		PLF_570_00003323	PGF_08225224	hypothetical protein	699925	701094	+	bi (<->)	1463165.561.con.0025	1356	389	fig|1463165.561.peg.1356			hypothetical protein	0.997	0.997	bi (<->)	1463165.563.con.0144	4557	384	fig|1463165.563.peg.4557			hypothetical protein	0.979	0.997	bi (<->)	1463165.567.con.0041	2185	389	fig|1463165.567.peg.2185			hypothetical protein	0.997	0.997	bi (<->)	1463165.562.con.0020	751	389	fig|1463165.562.peg.751
	CP014071	710	359	fig|1463165.70.peg.710	AL473_03620		PLF_570_00004208	PGF_00407264	putative heptosyl transferase	701139	702218	-	bi (<->)	1463165.561.con.0025	1355	359	fig|1463165.561.peg.1355			putative heptosyl transferase	0.997	0.997	bi (<->)	1463165.563.con.0144	4556	359	fig|1463165.563.peg.4556			putative heptosyl transferase	0.981	0.997	bi (<->)	1463165.567.con.0041	2186	359	fig|1463165.567.peg.2186			putative heptosyl transferase	0.989	0.997	bi (<->)	1463165.562.con.0020	752	359	fig|1463165.562.peg.752
	CP014071	711	320	fig|1463165.70.peg.711	AL473_03625		PLF_570_00003598	PGF_00066810	WalW protein	702237	703199	-	bi (<->)	1463165.561.con.0025	1354	320	fig|1463165.561.peg.1354			WalW protein	0.994	0.997	bi (<->)	1463165.563.con.0144	4555	320	fig|1463165.563.peg.4555			WalW protein	0.988	0.997	bi (<->)	1463165.567.con.0041	2187	320	fig|1463165.567.peg.2187			WalW protein	0.997	0.997	bi (<->)	1463165.562.con.0020	753	320	fig|1463165.562.peg.753
	CP014071	712	358	fig|1463165.70.peg.712	AL473_03630	rfaQ	PLF_570_00002104	PGF_00017283	Lipopolysaccharide core heptosyltransferase III	703311	704387	+	bi (<->)	1463165.561.con.0025	1353	358	fig|1463165.561.peg.1353			Lipopolysaccharide core heptosyltransferase III	0.997	0.997	bi (<->)	1463165.563.con.0144	4554	358	fig|1463165.563.peg.4554			Lipopolysaccharide core heptosyltransferase III	0.989	0.997	bi (<->)	1463165.567.con.0041	2188	358	fig|1463165.567.peg.2188			Lipopolysaccharide core heptosyltransferase III	0.997	0.997	bi (<->)	1463165.562.con.0020	754	358	fig|1463165.562.peg.754
	CP014071	713	375	fig|1463165.70.peg.713	AL473_03635		PLF_570_00002968	PGF_10627414	UDP-glucose:(heptosyl) LPS alpha1,3-glucosyltransferase WaaG	704384	705511	+	bi (<->)	1463165.561.con.0025	1352	375	fig|1463165.561.peg.1352			UDP-glucose:(heptosyl) LPS alpha1,3-glucosyltransferase WaaG	1	0.997	bi (<->)	1463165.563.con.0144	4553	375	fig|1463165.563.peg.4553			UDP-glucose:(heptosyl) LPS alpha1,3-glucosyltransferase WaaG	0.992	0.997	bi (<->)	1463165.567.con.0041	2189	375	fig|1463165.567.peg.2189			UDP-glucose:(heptosyl) LPS alpha1,3-glucosyltransferase WaaG	0.989	0.997	bi (<->)	1463165.562.con.0020	755	375	fig|1463165.562.peg.755
	CP014071	714	364	fig|1463165.70.peg.714	AL473_03640		PLF_570_00000564	PGF_10479741	Glycosyltransferase	705514	706608	+	bi (<->)	1463165.561.con.0025	1351	364	fig|1463165.561.peg.1351			Glycosyltransferase	0.992	0.997	bi (<->)	1463165.563.con.0144	4552	364	fig|1463165.563.peg.4552			Glycosyltransferase	0.983	0.995	bi (<->)	1463165.567.con.0041	2190	364	fig|1463165.567.peg.2190			Glycosyltransferase	1	0.997	bi (<->)	1463165.562.con.0020	756	364	fig|1463165.562.peg.756
	CP014071	715	329	fig|1463165.70.peg.715	AL473_03645		PLF_570_00000879	PGF_00009666	UDP-glucuronate:LPS(HepIII) glycosyltransferase WaaH	706638	707627	+	bi (<->)	1463165.561.con.0025	1350	329	fig|1463165.561.peg.1350			UDP-glucuronate:LPS(HepIII) glycosyltransferase WaaH	1	0.997	bi (<->)	1463165.563.con.0144	4551	329	fig|1463165.563.peg.4551			UDP-glucuronate:LPS(HepIII) glycosyltransferase WaaH	0.991	0.997	bi (<->)	1463165.567.con.0041	2191	329	fig|1463165.567.peg.2191			UDP-glucuronate:LPS(HepIII) glycosyltransferase WaaH	1	0.997	bi (<->)	1463165.562.con.0020	757	329	fig|1463165.562.peg.757
	CP014071	716	424	fig|1463165.70.peg.716	AL473_03650		PLF_570_00003659	PGF_10297270	3-deoxy-D-manno-octulosonic acid transferase (EC 2.4.99.12)(EC 2.4.99.13)	707719	708993	+	bi (<->)	1463165.561.con.0025	1349	424	fig|1463165.561.peg.1349			3-deoxy-D-manno-octulosonic acid transferase (EC 2.4.99.12)(EC 2.4.99.13)	1	0.998	bi (<->)	1463165.563.con.0144	4550	424	fig|1463165.563.peg.4550			3-deoxy-D-manno-octulosonic acid transferase (EC 2.4.99.12)(EC 2.4.99.13)	1	0.998	bi (<->)	1463165.567.con.0041	2192	424	fig|1463165.567.peg.2192			3-deoxy-D-manno-octulosonic acid transferase (EC 2.4.99.12)(EC 2.4.99.13)	1	0.998	bi (<->)	1463165.562.con.0020	758	424	fig|1463165.562.peg.758
	CP014071	717	258	fig|1463165.70.peg.717	AL473_03655		PLF_570_00003695	PGF_01709769	Putative two-domain glycosyltransferase	708993	709769	+	bi (<->)	1463165.561.con.0025	1348	258	fig|1463165.561.peg.1348			Putative two-domain glycosyltransferase	0.992	0.996	bi (<->)	1463165.563.con.0144	4549	258	fig|1463165.563.peg.4549			Putative two-domain glycosyltransferase	0.981	0.996	bi (<->)	1463165.567.con.0041	2193	258	fig|1463165.567.peg.2193			Putative two-domain glycosyltransferase	0.996	0.996	bi (<->)	1463165.562.con.0020	759	258	fig|1463165.562.peg.759
	CP014071	718	159	fig|1463165.70.peg.718	AL473_03660		PLF_570_00001815	PGF_04762552	Phosphopantetheine adenylyltransferase (EC 2.7.7.3)	709766	710245	+	bi (<->)	1463165.561.con.0025	1347	159	fig|1463165.561.peg.1347			Phosphopantetheine adenylyltransferase (EC 2.7.7.3)	1	0.994	bi (<->)	1463165.563.con.0144	4548	159	fig|1463165.563.peg.4548			Phosphopantetheine adenylyltransferase (EC 2.7.7.3)	1	0.994	bi (<->)	1463165.567.con.0041	2194	159	fig|1463165.567.peg.2194			Phosphopantetheine adenylyltransferase (EC 2.7.7.3)	1	0.994	bi (<->)	1463165.562.con.0020	760	159	fig|1463165.562.peg.760
	CP014071	719	269	fig|1463165.70.peg.719	AL473_03665		PLF_570_00001717	PGF_05740384	Formamidopyrimidine-DNA glycosylase (EC 3.2.2.23)	710396	711205	-	bi (<->)	1463165.561.con.0025	1346	269	fig|1463165.561.peg.1346			Formamidopyrimidine-DNA glycosylase (EC 3.2.2.23)	0.996	0.996	bi (<->)	1463165.563.con.0144	4547	269	fig|1463165.563.peg.4547			Formamidopyrimidine-DNA glycosylase (EC 3.2.2.23)	0.993	0.996	bi (<->)	1463165.567.con.0041	2195	269	fig|1463165.567.peg.2195			Formamidopyrimidine-DNA glycosylase (EC 3.2.2.23)	0.996	0.996	bi (<->)	1463165.562.con.0020	761	269	fig|1463165.562.peg.761
	CP014071	720	55	fig|1463165.70.peg.720	AL473_03670	rpmG	PLF_570_00001762	PGF_00016416	LSU ribosomal protein L33p @ LSU ribosomal protein L33p, zinc-independent	711341	711508	-	bi (<->)	1463165.561.con.0025	1345	55	fig|1463165.561.peg.1345			LSU ribosomal protein L33p @ LSU ribosomal protein L33p, zinc-independent	1	0.982	bi (<->)	1463165.563.con.0144	4546	55	fig|1463165.563.peg.4546			LSU ribosomal protein L33p @ LSU ribosomal protein L33p, zinc-independent	1	0.982	bi (<->)	1463165.567.con.0041	2196	55	fig|1463165.567.peg.2196			LSU ribosomal protein L33p @ LSU ribosomal protein L33p, zinc-independent	1	0.982	bi (<->)	1463165.562.con.0020	762	55	fig|1463165.562.peg.762
	CP014071	721	78	fig|1463165.70.peg.721	AL473_03675		PLF_570_00001760	PGF_03278866	LSU ribosomal protein L28p @ LSU ribosomal protein L28p, zinc-independent	711529	711765	-	bi (<->)	1463165.561.con.0025	1344	78	fig|1463165.561.peg.1344			LSU ribosomal protein L28p @ LSU ribosomal protein L28p, zinc-independent	1	0.987	bi (<->)	1463165.563.con.0144	4545	78	fig|1463165.563.peg.4545			LSU ribosomal protein L28p @ LSU ribosomal protein L28p, zinc-independent	1	0.987	bi (<->)	1463165.567.con.0041	2197	78	fig|1463165.567.peg.2197			LSU ribosomal protein L28p @ LSU ribosomal protein L28p, zinc-independent	1	0.987	bi (<->)	1463165.562.con.0020	763	78	fig|1463165.562.peg.763
	CP014071	722	221	fig|1463165.70.peg.722	AL473_03680		PLF_570_00003437	PGF_10375388	UPF0758 protein YicR	711982	712647	-	bi (<->)	1463165.561.con.0025	1343	221	fig|1463165.561.peg.1343			UPF0758 protein YicR	0.986	0.995	bi (<->)	1463165.563.con.0144	4544	221	fig|1463165.563.peg.4544			UPF0758 protein YicR	0.995	0.995	bi (<->)	1463165.567.con.0041	2198	221	fig|1463165.567.peg.2198			UPF0758 protein YicR	0.995	0.995	bi (<->)	1463165.562.con.0020	764	221	fig|1463165.562.peg.764
	CP014071	723	405	fig|1463165.70.peg.723	AL473_03685	coaBC	PLF_570_00000152	PGF_09111052	Phosphopantothenoylcysteine decarboxylase (EC 4.1.1.36) / Phosphopantothenoylcysteine synthetase (EC 6.3.2.5)	712817	714034	+	bi (<->)	1463165.561.con.0025	1342	405	fig|1463165.561.peg.1342			Phosphopantothenoylcysteine decarboxylase (EC 4.1.1.36) / Phosphopantothenoylcysteine synthetase (EC 6.3.2.5)	1	0.998	bi (<->)	1463165.563.con.0144	4543	405	fig|1463165.563.peg.4543			Phosphopantothenoylcysteine decarboxylase (EC 4.1.1.36) / Phosphopantothenoylcysteine synthetase (EC 6.3.2.5)	0.998	0.998	bi (<->)	1463165.567.con.0041	2199	405	fig|1463165.567.peg.2199			Phosphopantothenoylcysteine decarboxylase (EC 4.1.1.36) / Phosphopantothenoylcysteine synthetase (EC 6.3.2.5)	0.993	0.998	bi (<->)	1463165.562.con.0020	765	405	fig|1463165.562.peg.765
[truncated: 4,769 more rows]
[truncated: 33 more columns]
